# Supplementary material for: Performing tympanometry using smartphones
Source: Commun Med (Lond). 2022 Jun 16;2:57. doi: 10.1038/s43856-022-00120-9 (PMC9203539; doi:10.1038/s43856-022-00120-9)
Supplement: Supplementary file 3 — Supplementary data 1 [file 43856_2022_120_MOESM3_ESM.xlsx]

## Sheet: Fig. 4_type_A_smartphone
Pressure (daPa)	Admittance (mL)	Admittance (mL)	Admittance (mL)	Admittance (mL)	Admittance (mL)	Admittance (mL)	Admittance (mL)	Admittance (mL)	Admittance (mL)	Admittance (mL)	Admittance (mL)	Admittance (mL)	Admittance (mL)	Admittance (mL)	Admittance (mL)	Admittance (mL)	Admittance (mL)	Admittance (mL)	Admittance (mL)	Admittance (mL)	Admittance (mL)	Admittance (mL)	Admittance (mL)	Admittance (mL)	Admittance (mL)	Admittance (mL)	Admittance (mL)	Admittance (mL)	Admittance (mL)	Admittance (mL)	Admittance (mL)	Admittance (mL)	Admittance (mL)	Admittance (mL)	Admittance (mL)	Admittance (mL)	Admittance (mL)	Admittance (mL)	Admittance (mL)	Admittance (mL)
-400	-0.17	0.01	-0.06	-0.48	-0.03	0	-0.09	0	0.03	-0.21	-0.34	-0.03	-0.28	-0.08	-0.02	-0.07	-0.37	-0.24	-0.35	-0.87	-0.21	-0.1	-0.2	-0.27	0.02	0	-0.05	-0.13	-0.4	-0.35	-0.59	-0.13	-0.34	-1.06	-0.07	-0.01	-0.01	0.01	0.08	-0.03
-395	-0.17	0.01	-0.06	-0.47	-0.02	0	-0.1	0	0.02	-0.22	-0.34	-0.04	-0.27	-0.08	-0.02	-0.07	-0.37	-0.24	-0.32	-0.88	-0.2	-0.09	-0.2	-0.27	0.02	0	-0.07	-0.12	-0.4	-0.36	-0.59	-0.13	-0.34	-1.06	-0.07	-0.01	-0.01	0	0.08	-0.02
-390	-0.17	0.01	-0.06	-0.47	-0.02	-0.01	-0.11	0	0.01	-0.22	-0.34	-0.05	-0.27	-0.08	-0.03	-0.07	-0.37	-0.24	-0.3	-0.88	-0.2	-0.08	-0.2	-0.26	0.02	0	-0.07	-0.11	-0.39	-0.36	-0.59	-0.13	-0.31	-1.06	-0.07	-0.01	-0.01	0	0.08	-0.02
-385	-0.16	0.01	-0.06	-0.47	-0.01	-0.01	-0.11	0	0	-0.23	-0.35	-0.05	-0.25	-0.08	-0.02	-0.08	-0.37	-0.24	-0.28	-0.89	-0.19	-0.07	-0.2	-0.26	0.02	0	-0.07	-0.09	-0.39	-0.37	-0.59	-0.14	-0.27	-1.06	-0.07	-0.01	-0.01	-0.01	0.08	-0.02
-380	-0.15	0.03	-0.05	-0.47	-0.01	-0.02	-0.12	0	-0.01	-0.23	-0.36	-0.06	-0.22	-0.08	-0.02	-0.08	-0.36	-0.24	-0.25	-0.89	-0.18	-0.06	-0.2	-0.25	0.02	0	-0.05	-0.09	-0.39	-0.37	-0.61	-0.14	-0.25	-1.06	-0.06	-0.01	-0.02	0	0.07	-0.02
-375	-0.15	0.03	-0.05	-0.47	-0.01	-0.03	-0.13	0	-0.01	-0.23	-0.36	-0.08	-0.2	-0.09	-0.03	-0.08	-0.35	-0.23	-0.23	-0.89	-0.18	-0.06	-0.19	-0.25	0.03	0	-0.03	-0.11	-0.38	-0.37	-0.62	-0.15	-0.21	-1.06	-0.05	-0.01	-0.02	0	0.07	-0.03
-370	-0.15	0.02	-0.05	-0.48	-0.01	-0.05	-0.13	0	0	-0.23	-0.36	-0.08	-0.2	-0.09	-0.03	-0.08	-0.34	-0.22	-0.23	-0.89	-0.18	-0.07	-0.19	-0.25	0.03	0.01	-0.02	-0.13	-0.38	-0.37	-0.63	-0.14	-0.17	-1.06	-0.05	-0.01	-0.03	0	0.07	-0.04
-365	-0.15	0.02	-0.05	-0.49	-0.02	-0.06	-0.12	0	0.01	-0.22	-0.35	-0.07	-0.2	-0.09	-0.02	-0.08	-0.34	-0.2	-0.22	-0.89	-0.18	-0.08	-0.18	-0.24	0.03	0.01	-0.02	-0.16	-0.38	-0.36	-0.65	-0.13	-0.15	-1.06	-0.05	-0.02	-0.04	0	0.07	-0.04
-360	-0.16	0.02	-0.05	-0.5	-0.03	-0.07	-0.12	0	0.02	-0.21	-0.33	-0.07	-0.21	-0.08	-0.01	-0.08	-0.33	-0.2	-0.23	-0.9	-0.19	-0.1	-0.18	-0.24	0.03	0.02	-0.05	-0.18	-0.38	-0.36	-0.67	-0.13	-0.14	-1.06	-0.04	-0.02	-0.04	0	0.08	-0.04
-355	-0.16	0.02	-0.05	-0.5	-0.04	-0.08	-0.11	0	0.03	-0.2	-0.31	-0.06	-0.22	-0.08	-0.02	-0.07	-0.34	-0.19	-0.25	-0.9	-0.2	-0.11	-0.18	-0.23	0.03	0.02	-0.05	-0.19	-0.39	-0.36	-0.67	-0.11	-0.12	-1.06	-0.03	-0.02	-0.05	0	0.08	-0.04
-350	-0.18	0.02	-0.05	-0.5	-0.05	-0.08	-0.1	0	0.04	-0.18	-0.31	-0.05	-0.22	-0.08	-0.02	-0.06	-0.34	-0.19	-0.26	-0.9	-0.2	-0.12	-0.19	-0.23	0.03	0.03	-0.06	-0.19	-0.4	-0.36	-0.66	-0.1	-0.11	-1.06	-0.03	-0.01	-0.05	0.01	0.08	-0.04
-345	-0.19	0.02	-0.06	-0.48	-0.06	-0.07	-0.1	0	0.03	-0.17	-0.31	-0.04	-0.21	-0.07	-0.02	-0.05	-0.35	-0.19	-0.28	-0.9	-0.21	-0.11	-0.19	-0.23	0.03	0.03	-0.05	-0.18	-0.4	-0.36	-0.66	-0.1	-0.09	-1.06	-0.04	-0.01	-0.05	0.01	0.07	-0.04
-340	-0.2	0.02	-0.07	-0.47	-0.07	-0.06	-0.1	0	0.02	-0.17	-0.31	-0.04	-0.2	-0.07	-0.03	-0.05	-0.35	-0.19	-0.31	-0.89	-0.21	-0.11	-0.2	-0.24	0.03	0.03	-0.03	-0.18	-0.4	-0.36	-0.63	-0.1	-0.08	-1.06	-0.03	0	-0.05	0.02	0.07	-0.05
-335	-0.21	0.02	-0.07	-0.47	-0.07	-0.04	-0.1	0	0.01	-0.16	-0.32	-0.04	-0.19	-0.07	-0.04	-0.04	-0.36	-0.19	-0.32	-0.89	-0.21	-0.11	-0.2	-0.24	0.03	0.04	-0.03	-0.17	-0.4	-0.36	-0.61	-0.1	-0.07	-1.06	-0.04	0.01	-0.05	0.02	0.07	-0.04
-330	-0.22	0.02	-0.09	-0.46	-0.07	-0.03	-0.1	0	0.01	-0.16	-0.33	-0.04	-0.2	-0.07	-0.03	-0.05	-0.36	-0.19	-0.33	-0.88	-0.21	-0.11	-0.2	-0.25	0.03	0.04	-0.05	-0.17	-0.39	-0.36	-0.59	-0.1	-0.05	-1.05	-0.04	0.01	-0.05	0.01	0.07	-0.04
-325	-0.22	0.02	-0.1	-0.47	-0.06	-0.01	-0.1	0	0	-0.17	-0.34	-0.04	-0.21	-0.06	-0.03	-0.05	-0.37	-0.2	-0.34	-0.87	-0.22	-0.11	-0.21	-0.26	0.03	0.04	-0.07	-0.16	-0.39	-0.36	-0.58	-0.11	-0.04	-1.05	-0.04	0	-0.05	0	0.07	-0.04
-320	-0.22	0.03	-0.1	-0.47	-0.06	-0.01	-0.1	0	0	-0.18	-0.34	-0.04	-0.22	-0.06	-0.03	-0.06	-0.38	-0.2	-0.33	-0.87	-0.22	-0.12	-0.21	-0.25	0.02	0.04	-0.08	-0.16	-0.38	-0.36	-0.57	-0.12	-0.03	-1.04	-0.04	-0.01	-0.05	-0.01	0.08	-0.04
-315	-0.22	0.03	-0.11	-0.47	-0.05	-0.01	-0.1	0	0.01	-0.19	-0.33	-0.04	-0.22	-0.07	-0.02	-0.07	-0.38	-0.21	-0.32	-0.86	-0.22	-0.12	-0.21	-0.25	0.02	0.04	-0.08	-0.16	-0.39	-0.35	-0.58	-0.13	-0.01	-1.04	-0.03	-0.01	-0.05	-0.01	0.08	-0.03
-310	-0.21	0.04	-0.12	-0.46	-0.05	0	-0.1	-0.01	0.01	-0.2	-0.34	-0.04	-0.22	-0.07	0	-0.07	-0.38	-0.22	-0.31	-0.85	-0.2	-0.11	-0.21	-0.25	0.01	0.02	-0.05	-0.15	-0.39	-0.35	-0.59	-0.15	0	-1.04	-0.04	-0.02	-0.04	-0.01	0.08	-0.02
-305	-0.2	0.04	-0.11	-0.45	-0.05	-0.01	-0.1	-0.01	0.02	-0.21	-0.35	-0.04	-0.21	-0.07	0	-0.07	-0.38	-0.24	-0.3	-0.85	-0.19	-0.1	-0.21	-0.24	0.01	0.01	-0.04	-0.16	-0.39	-0.36	-0.6	-0.16	0.02	-1.04	-0.05	-0.02	-0.03	-0.01	0.08	-0.01
-300	-0.19	0.04	-0.11	-0.43	-0.05	-0.02	-0.1	0	0.03	-0.22	-0.36	-0.04	-0.2	-0.07	-0.01	-0.08	-0.38	-0.24	-0.27	-0.85	-0.18	-0.09	-0.2	-0.23	0.01	-0.01	-0.03	-0.16	-0.38	-0.36	-0.62	-0.16	0.04	-1.03	-0.05	-0.02	-0.03	0	0.09	0
-295	-0.17	0.04	-0.11	-0.42	-0.05	-0.03	-0.11	0	0.04	-0.23	-0.37	-0.05	-0.19	-0.07	-0.01	-0.08	-0.37	-0.25	-0.25	-0.85	-0.16	-0.08	-0.21	-0.22	0.01	-0.01	-0.04	-0.17	-0.38	-0.36	-0.63	-0.16	0.06	-1.02	-0.04	-0.02	-0.03	0	0.09	0.01
-290	-0.16	0.04	-0.1	-0.41	-0.06	-0.05	-0.11	0	0.04	-0.23	-0.38	-0.06	-0.18	-0.07	-0.03	-0.09	-0.36	-0.25	-0.23	-0.86	-0.15	-0.07	-0.22	-0.21	0.02	-0.02	-0.06	-0.18	-0.38	-0.36	-0.64	-0.16	0.07	-1.01	-0.04	-0.01	-0.03	0	0.1	0.01
-285	-0.15	0.02	-0.1	-0.41	-0.07	-0.06	-0.12	0.01	0.04	-0.24	-0.38	-0.06	-0.17	-0.07	-0.04	-0.09	-0.36	-0.24	-0.22	-0.87	-0.15	-0.06	-0.23	-0.22	0.02	-0.02	-0.07	-0.18	-0.39	-0.36	-0.66	-0.15	0.09	-1	-0.03	-0.01	-0.03	0	0.09	0.01
-280	-0.15	0.01	-0.09	-0.43	-0.07	-0.07	-0.12	0.01	0.03	-0.24	-0.38	-0.07	-0.16	-0.07	-0.05	-0.08	-0.35	-0.22	-0.21	-0.88	-0.14	-0.07	-0.23	-0.22	0.02	-0.01	-0.06	-0.19	-0.39	-0.37	-0.64	-0.14	0.09	-1	-0.03	-0.01	-0.04	0	0.09	0
-275	-0.16	0	-0.08	-0.45	-0.08	-0.07	-0.13	0.01	0.02	-0.24	-0.37	-0.06	-0.16	-0.07	-0.05	-0.08	-0.35	-0.21	-0.21	-0.89	-0.14	-0.08	-0.23	-0.24	0.02	-0.01	-0.03	-0.19	-0.4	-0.37	-0.63	-0.13	0.1	-1	-0.03	-0.01	-0.03	0.01	0.09	-0.01
-270	-0.16	-0.01	-0.08	-0.46	-0.08	-0.07	-0.13	0	0.01	-0.23	-0.36	-0.06	-0.15	-0.06	-0.04	-0.07	-0.34	-0.2	-0.22	-0.89	-0.15	-0.09	-0.22	-0.23	0.02	-0.01	-0.01	-0.19	-0.41	-0.37	-0.62	-0.13	0.1	-1	-0.04	-0.01	-0.02	0.01	0.09	-0.01
-265	-0.17	-0.02	-0.07	-0.48	-0.07	-0.06	-0.13	0	0	-0.22	-0.35	-0.06	-0.15	-0.06	-0.03	-0.07	-0.34	-0.18	-0.24	-0.89	-0.17	-0.1	-0.21	-0.23	0.02	-0.01	0.02	-0.18	-0.41	-0.37	-0.61	-0.12	0.1	-1	-0.04	0	-0.02	0.01	0.09	-0.01
-260	-0.19	-0.01	-0.06	-0.49	-0.06	-0.05	-0.13	0	0.01	-0.2	-0.34	-0.06	-0.15	-0.05	-0.02	-0.07	-0.35	-0.18	-0.25	-0.88	-0.18	-0.11	-0.21	-0.21	0.02	-0.02	0.02	-0.18	-0.4	-0.36	-0.59	-0.11	0.11	-0.99	-0.04	0	-0.02	0.01	0.1	0
-255	-0.19	-0.01	-0.06	-0.49	-0.05	-0.05	-0.13	0	0.02	-0.18	-0.34	-0.06	-0.15	-0.04	-0.02	-0.07	-0.35	-0.18	-0.26	-0.88	-0.22	-0.1	-0.2	-0.19	0.02	-0.02	-0.02	-0.17	-0.4	-0.36	-0.59	-0.11	0.12	-0.99	-0.04	0	-0.01	0.01	0.1	0.01
-250	-0.2	0	-0.06	-0.49	-0.04	-0.03	-0.12	0	0.03	-0.17	-0.34	-0.06	-0.17	-0.05	-0.02	-0.07	-0.35	-0.19	-0.26	-0.88	-0.26	-0.1	-0.2	-0.17	0.02	-0.02	-0.05	-0.16	-0.39	-0.36	-0.59	-0.11	0.13	-0.98	-0.04	0	-0.01	0.01	0.11	0.01
-245	-0.21	0	-0.07	-0.49	-0.04	-0.02	-0.12	0.01	0.04	-0.16	-0.35	-0.06	-0.19	-0.05	-0.03	-0.07	-0.35	-0.2	-0.29	-0.87	-0.25	-0.09	-0.19	-0.17	0.02	-0.02	-0.07	-0.15	-0.38	-0.36	-0.59	-0.11	0.13	-0.96	-0.04	-0.01	-0.02	0.01	0.11	0.01
-240	-0.21	0.01	-0.08	-0.48	-0.04	-0.01	-0.11	0.01	0.04	-0.16	-0.34	-0.06	-0.2	-0.05	-0.04	-0.07	-0.35	-0.22	-0.31	-0.87	-0.25	-0.09	-0.19	-0.17	0.03	-0.02	-0.07	-0.15	-0.38	-0.36	-0.58	-0.11	0.13	-0.96	-0.03	-0.02	-0.02	0.01	0.11	0.01
-235	-0.21	0.01	-0.08	-0.47	-0.05	0	-0.11	0.01	0.05	-0.16	-0.34	-0.05	-0.21	-0.05	-0.05	-0.07	-0.36	-0.23	-0.34	-0.87	-0.25	-0.09	-0.18	-0.17	0.03	-0.02	-0.04	-0.15	-0.38	-0.36	-0.57	-0.11	0.13	-0.94	-0.03	-0.02	-0.03	0.02	0.11	0
-230	-0.21	0.01	-0.09	-0.46	-0.06	0	-0.11	0.02	0.05	-0.17	-0.33	-0.04	-0.22	-0.05	-0.04	-0.07	-0.36	-0.24	-0.36	-0.86	-0.21	-0.09	-0.18	-0.16	0.03	-0.01	-0.01	-0.15	-0.39	-0.36	-0.58	-0.12	0.14	-0.92	-0.02	-0.02	-0.02	0.03	0.11	0
-225	-0.21	0.01	-0.1	-0.45	-0.06	0	-0.1	0.02	0.05	-0.17	-0.32	-0.04	-0.21	-0.06	-0.03	-0.07	-0.36	-0.24	-0.37	-0.86	-0.18	-0.08	-0.19	-0.16	0.03	0	0.02	-0.16	-0.39	-0.36	-0.6	-0.13	0.15	-0.91	-0.02	0	-0.02	0.04	0.11	0
-220	-0.21	0.02	-0.1	-0.43	-0.06	-0.01	-0.1	0.03	0.05	-0.18	-0.31	-0.04	-0.2	-0.06	-0.02	-0.07	-0.36	-0.23	-0.37	-0.87	-0.18	-0.07	-0.2	-0.16	0.03	0.01	0.02	-0.16	-0.39	-0.36	-0.62	-0.13	0.16	-0.9	-0.01	0.01	-0.02	0.04	0.11	0
-215	-0.21	0.02	-0.11	-0.42	-0.06	-0.02	-0.1	0.04	0.04	-0.2	-0.32	-0.04	-0.2	-0.06	-0.01	-0.07	-0.36	-0.22	-0.34	-0.87	-0.19	-0.06	-0.2	-0.16	0.03	0.01	-0.01	-0.17	-0.38	-0.36	-0.63	-0.14	0.16	-0.88	-0.01	0.03	-0.01	0.04	0.11	0.01
-210	-0.2	0.02	-0.11	-0.41	-0.06	-0.03	-0.09	0.06	0.04	-0.21	-0.32	-0.04	-0.2	-0.06	-0.02	-0.08	-0.35	-0.22	-0.32	-0.88	-0.2	-0.05	-0.19	-0.17	0.03	0.02	-0.04	-0.18	-0.38	-0.35	-0.64	-0.15	0.16	-0.85	0	0.04	-0.01	0.04	0.11	0.02
-205	-0.19	0.03	-0.11	-0.37	-0.07	-0.04	-0.09	0.06	0.04	-0.22	-0.32	-0.04	-0.2	-0.06	-0.03	-0.08	-0.34	-0.21	-0.29	-0.89	-0.2	-0.05	-0.18	-0.18	0.03	0.03	-0.07	-0.18	-0.39	-0.35	-0.62	-0.15	0.15	-0.83	0	0.04	-0.02	0.04	0.12	0.01
-200	-0.18	0.03	-0.11	-0.33	-0.07	-0.05	-0.09	0.07	0.04	-0.23	-0.33	-0.04	-0.2	-0.05	-0.04	-0.08	-0.34	-0.2	-0.27	-0.85	-0.2	-0.05	-0.17	-0.19	0.03	0.03	-0.09	-0.18	-0.39	-0.35	-0.6	-0.16	0.15	-0.77	0.01	0.03	-0.02	0.04	0.12	0.01
-195	-0.16	0.03	-0.1	-0.31	-0.08	-0.06	-0.09	0.08	0.05	-0.23	-0.33	-0.04	-0.19	-0.05	-0.05	-0.07	-0.34	-0.19	-0.25	-0.8	-0.19	-0.06	-0.16	-0.18	0.02	0.04	-0.07	-0.18	-0.39	-0.35	-0.59	-0.16	0.16	-0.73	0.01	0.02	-0.02	0.04	0.13	0.01
-190	-0.15	0.02	-0.1	-0.28	-0.07	-0.06	-0.09	0.08	0.05	-0.22	-0.31	-0.04	-0.17	-0.04	-0.05	-0.07	-0.34	-0.18	-0.26	-0.7	-0.18	-0.06	-0.15	-0.17	0.02	0.04	-0.04	-0.17	-0.39	-0.35	-0.57	-0.15	0.17	-0.68	0.02	0.02	-0.01	0.04	0.13	0
-185	-0.14	0.01	-0.09	-0.25	-0.07	-0.06	-0.1	0.09	0.06	-0.22	-0.3	-0.04	-0.15	-0.03	-0.05	-0.06	-0.32	-0.17	-0.26	-0.6	-0.17	-0.06	-0.14	-0.15	0.02	0.05	0.01	-0.17	-0.39	-0.35	-0.56	-0.13	0.18	-0.66	0.01	0.01	0	0.04	0.13	0
-180	-0.13	0	-0.09	-0.24	-0.05	-0.06	-0.1	0.1	0.08	-0.22	-0.28	-0.04	-0.14	-0.02	-0.04	-0.06	-0.3	-0.15	-0.27	-0.51	-0.17	-0.06	-0.13	-0.13	0.03	0.05	0.04	-0.17	-0.39	-0.35	-0.55	-0.12	0.18	-0.62	0.01	0.01	0	0.03	0.13	0.01
-175	-0.12	-0.01	-0.07	-0.24	-0.02	-0.05	-0.1	0.1	0.08	-0.21	-0.26	-0.03	-0.13	-0.01	-0.03	-0.06	-0.28	-0.15	-0.28	-0.46	-0.18	-0.06	-0.13	-0.12	0.03	0.06	0.06	-0.16	-0.39	-0.35	-0.54	-0.1	0.18	-0.61	0.01	0.01	0.01	0.04	0.13	0.02
-170	-0.13	-0.01	-0.07	-0.23	0	-0.04	-0.11	0.11	0.1	-0.19	-0.24	-0.02	-0.12	0.01	-0.02	-0.06	-0.27	-0.15	-0.29	-0.41	-0.19	-0.05	-0.13	-0.13	0.03	0.07	0.05	-0.14	-0.39	-0.34	-0.53	-0.07	0.18	-0.6	0.02	0.02	0.02	0.05	0.13	0.03
-165	-0.14	0	-0.06	-0.22	0.02	-0.02	-0.11	0.12	0.12	-0.18	-0.23	-0.01	-0.12	0.02	-0.02	-0.07	-0.25	-0.14	-0.29	-0.4	-0.2	-0.06	-0.14	-0.15	0.04	0.07	0.03	-0.13	-0.38	-0.34	-0.53	-0.04	0.19	-0.56	0.03	0.02	0.02	0.06	0.13	0.04
-160	-0.15	0	-0.05	-0.22	0.04	-0.01	-0.11	0.13	0.14	-0.17	-0.23	0	-0.11	0.03	-0.02	-0.06	-0.26	-0.13	-0.3	-0.39	-0.2	-0.06	-0.14	-0.16	0.05	0.07	0	-0.11	-0.37	-0.34	-0.54	-0.03	0.19	-0.53	0.03	0.02	0.02	0.07	0.13	0.04
-155	-0.16	0	-0.04	-0.18	0.04	0	-0.11	0.14	0.17	-0.16	-0.2	0.02	-0.11	0.04	-0.02	-0.06	-0.26	-0.13	-0.31	-0.37	-0.2	-0.07	-0.15	-0.18	0.05	0.09	-0.01	-0.09	-0.36	-0.33	-0.54	-0.03	0.19	-0.49	0.03	0.02	0.02	0.08	0.14	0.04
-150	-0.17	0	-0.03	-0.14	0.04	0.01	-0.11	0.14	0.19	-0.16	-0.17	0.03	-0.1	0.06	-0.02	-0.05	-0.26	-0.12	-0.31	-0.35	-0.19	-0.08	-0.14	-0.16	0.06	0.11	-0.01	-0.07	-0.35	-0.31	-0.54	-0.03	0.2	-0.44	0.04	0.02	0.02	0.08	0.14	0.03
-145	-0.17	0.01	-0.02	-0.11	0.04	0.01	-0.1	0.15	0.19	-0.17	-0.15	0.05	-0.06	0.06	-0.03	-0.04	-0.26	-0.12	-0.32	-0.31	-0.18	-0.09	-0.14	-0.15	0.06	0.13	0.02	-0.06	-0.34	-0.3	-0.52	-0.02	0.2	-0.37	0.03	0.02	0.03	0.08	0.15	0.03
-140	-0.18	0.01	-0.01	-0.08	0.04	0	-0.1	0.16	0.2	-0.17	-0.11	0.07	-0.03	0.07	-0.02	-0.02	-0.25	-0.12	-0.33	-0.28	-0.16	-0.08	-0.12	-0.13	0.07	0.16	0.06	-0.05	-0.34	-0.29	-0.5	-0.02	0.2	-0.33	0.03	0.03	0.04	0.08	0.16	0.02
-135	-0.18	0.01	-0.01	-0.07	0.04	-0.01	-0.09	0.17	0.2	-0.17	-0.07	0.08	0	0.08	-0.01	-0.02	-0.25	-0.13	-0.34	-0.25	-0.15	-0.07	-0.1	-0.09	0.07	0.18	0.13	-0.04	-0.35	-0.27	-0.47	-0.01	0.2	-0.27	0.04	0.04	0.04	0.08	0.16	0.04
-130	-0.17	0.01	-0.01	-0.09	0.05	-0.02	-0.07	0.18	0.2	-0.17	-0.06	0.1	0.02	0.09	0	-0.01	-0.24	-0.11	-0.34	-0.24	-0.13	-0.05	-0.08	-0.05	0.09	0.19	0.19	-0.04	-0.36	-0.26	-0.44	0	0.2	-0.24	0.05	0.05	0.05	0.09	0.17	0.06
-125	-0.17	0.02	0	-0.11	0.05	-0.03	-0.07	0.19	0.21	-0.17	-0.03	0.13	0.04	0.1	0.01	0.01	-0.23	-0.09	-0.32	-0.24	-0.13	-0.03	-0.07	-0.03	0.1	0.2	0.25	-0.02	-0.37	-0.26	-0.4	0.02	0.2	-0.19	0.06	0.06	0.06	0.09	0.17	0.08
-120	-0.15	0.03	0	-0.15	0.06	-0.05	-0.05	0.21	0.22	-0.16	0	0.14	0.08	0.13	0.03	0.02	-0.22	-0.08	-0.3	-0.22	-0.13	-0.01	-0.05	0	0.11	0.23	0.28	0	-0.38	-0.24	-0.39	0.02	0.2	-0.17	0.06	0.07	0.06	0.1	0.18	0.1
-115	-0.13	0.05	0.01	-0.19	0.07	-0.04	-0.03	0.22	0.22	-0.16	0.01	0.16	0.11	0.16	0.04	0.03	-0.2	-0.04	-0.28	-0.21	-0.15	0	-0.04	0.02	0.11	0.25	0.31	0.02	-0.38	-0.24	-0.36	0.03	0.21	-0.14	0.06	0.07	0.07	0.11	0.18	0.12
-110	-0.11	0.06	0.01	-0.21	0.08	-0.03	-0.02	0.22	0.24	-0.15	0.05	0.18	0.15	0.17	0.05	0.05	-0.19	0	-0.24	-0.18	-0.17	0.02	-0.03	0.01	0.12	0.27	0.31	0.04	-0.37	-0.23	-0.33	0.05	0.22	-0.13	0.07	0.07	0.08	0.11	0.19	0.12
-105	-0.07	0.07	0.03	-0.18	0.08	-0.01	-0.01	0.23	0.25	-0.13	0.08	0.19	0.19	0.2	0.07	0.08	-0.18	0.02	-0.2	-0.14	-0.14	0.01	-0.02	0.03	0.12	0.31	0.31	0.06	-0.34	-0.2	-0.3	0.08	0.23	-0.11	0.08	0.07	0.09	0.11	0.2	0.12
-100	-0.03	0.08	0.04	-0.15	0.1	0.01	0	0.24	0.26	-0.1	0.14	0.21	0.22	0.23	0.09	0.09	-0.14	0.04	-0.18	-0.1	-0.1	0.01	0	0.04	0.12	0.36	0.3	0.06	-0.32	-0.18	-0.27	0.1	0.23	-0.1	0.08	0.07	0.09	0.1	0.21	0.11
-95	0	0.08	0.04	-0.11	0.11	0.04	0	0.24	0.27	-0.07	0.19	0.23	0.22	0.24	0.11	0.11	-0.11	0.07	-0.16	-0.08	-0.07	0.01	0.01	0.06	0.12	0.39	0.29	0.1	-0.29	-0.17	-0.24	0.14	0.24	-0.08	0.09	0.08	0.09	0.1	0.22	0.11
-90	0.03	0.08	0.06	-0.06	0.12	0.07	0	0.25	0.3	-0.04	0.25	0.25	0.22	0.25	0.13	0.13	-0.09	0.09	-0.13	-0.06	-0.02	0.02	0.02	0.08	0.13	0.43	0.32	0.14	-0.27	-0.16	-0.22	0.18	0.25	-0.05	0.1	0.09	0.09	0.12	0.23	0.11
-85	0.08	0.08	0.08	-0.02	0.15	0.09	0	0.25	0.33	-0.02	0.28	0.26	0.23	0.28	0.15	0.13	-0.07	0.1	-0.12	-0.01	0.02	0.03	0.02	0.12	0.14	0.48	0.36	0.17	-0.24	-0.14	-0.2	0.24	0.27	-0.03	0.1	0.09	0.09	0.14	0.24	0.11
-80	0.1	0.09	0.09	-0.03	0.18	0.12	0.01	0.26	0.35	0.01	0.32	0.29	0.24	0.3	0.17	0.15	-0.04	0.12	-0.11	0.02	0.03	0.05	0.03	0.14	0.15	0.49	0.4	0.21	-0.23	-0.13	-0.17	0.3	0.29	-0.01	0.1	0.1	0.09	0.16	0.25	0.12
-75	0.12	0.1	0.1	-0.03	0.19	0.15	0.01	0.28	0.39	0.02	0.33	0.31	0.31	0.32	0.18	0.17	-0.03	0.13	-0.11	0.05	0.04	0.07	0.05	0.19	0.18	0.52	0.5	0.25	-0.2	-0.11	-0.14	0.36	0.3	0.02	0.1	0.11	0.09	0.17	0.26	0.14
-70	0.14	0.11	0.13	-0.04	0.23	0.16	0.04	0.29	0.44	0.03	0.33	0.35	0.37	0.36	0.2	0.2	-0.02	0.14	-0.12	0.08	0.06	0.08	0.07	0.24	0.21	0.54	0.59	0.25	-0.17	-0.08	-0.11	0.41	0.32	0.04	0.11	0.12	0.12	0.19	0.26	0.16
-65	0.16	0.13	0.15	-0.04	0.27	0.19	0.07	0.29	0.45	0.05	0.37	0.39	0.43	0.4	0.23	0.23	0.01	0.16	-0.14	0.13	0.07	0.08	0.08	0.29	0.23	0.55	0.66	0.26	-0.16	-0.05	-0.07	0.46	0.31	0.05	0.12	0.14	0.15	0.19	0.27	0.19
-60	0.17	0.15	0.17	-0.04	0.28	0.21	0.09	0.31	0.49	0.08	0.41	0.44	0.48	0.42	0.28	0.26	0.04	0.19	-0.16	0.14	0.09	0.09	0.14	0.32	0.25	0.57	0.73	0.26	-0.12	0.02	-0.03	0.47	0.31	0.06	0.13	0.15	0.18	0.2	0.28	0.2
-55	0.2	0.18	0.21	0	0.32	0.22	0.14	0.33	0.54	0.09	0.43	0.48	0.53	0.47	0.33	0.29	0.06	0.2	-0.17	0.19	0.11	0.09	0.19	0.39	0.28	0.6	0.79	0.29	-0.08	0.07	-0.02	0.51	0.3	0.07	0.14	0.15	0.2	0.21	0.29	0.22
-50	0.23	0.2	0.24	0.04	0.35	0.23	0.19	0.34	0.56	0.11	0.45	0.53	0.58	0.51	0.38	0.32	0.11	0.26	-0.17	0.23	0.13	0.13	0.25	0.42	0.3	0.61	0.81	0.31	-0.06	0.13	0.05	0.54	0.3	0.07	0.15	0.16	0.22	0.24	0.3	0.23
-45	0.25	0.24	0.26	0.07	0.37	0.24	0.21	0.36	0.58	0.13	0.47	0.55	0.62	0.54	0.41	0.34	0.16	0.32	-0.17	0.32	0.15	0.17	0.31	0.5	0.31	0.64	0.83	0.34	0	0.2	0.1	0.6	0.31	0.08	0.17	0.17	0.22	0.27	0.31	0.24
-40	0.3	0.28	0.3	0.16	0.42	0.25	0.26	0.38	0.59	0.12	0.45	0.6	0.66	0.58	0.47	0.35	0.19	0.36	-0.13	0.39	0.16	0.21	0.38	0.59	0.35	0.67	0.83	0.38	0.06	0.28	0.18	0.65	0.32	0.09	0.19	0.17	0.24	0.3	0.33	0.24
-35	0.36	0.31	0.33	0.24	0.48	0.26	0.32	0.39	0.57	0.14	0.4	0.64	0.71	0.62	0.5	0.36	0.22	0.45	-0.09	0.46	0.18	0.24	0.42	0.68	0.38	0.71	0.83	0.42	0.09	0.39	0.26	0.77	0.33	0.11	0.2	0.18	0.25	0.32	0.34	0.24
-30	0.39	0.35	0.34	0.29	0.52	0.27	0.34	0.39	0.56	0.15	0.36	0.66	0.75	0.64	0.56	0.4	0.31	0.55	-0.06	0.5	0.23	0.28	0.46	0.74	0.4	0.74	0.84	0.48	0.16	0.49	0.33	0.86	0.34	0.13	0.22	0.19	0.27	0.37	0.35	0.24
-25	0.45	0.4	0.38	0.34	0.57	0.31	0.4	0.4	0.56	0.16	0.32	0.7	0.76	0.65	0.61	0.43	0.36	0.6	-0.03	0.54	0.28	0.28	0.47	0.79	0.42	0.77	0.86	0.54	0.23	0.59	0.34	0.96	0.36	0.14	0.24	0.22	0.3	0.4	0.35	0.25
-20	0.51	0.43	0.41	0.4	0.62	0.35	0.46	0.41	0.56	0.17	0.28	0.73	0.77	0.67	0.66	0.48	0.41	0.7	0.06	0.54	0.44	0.28	0.49	0.84	0.45	0.79	0.88	0.6	0.26	0.74	0.35	1	0.36	0.15	0.25	0.24	0.32	0.42	0.35	0.26
-15	0.55	0.45	0.43	0.4	0.63	0.39	0.49	0.42	0.58	0.21	0.2	0.74	0.79	0.67	0.68	0.52	0.54	0.8	0.11	0.58	0.6	0.29	0.5	0.86	0.46	0.8	0.89	0.65	0.33	0.89	0.33	1.05	0.35	0.15	0.26	0.26	0.33	0.44	0.35	0.27
-10	0.62	0.48	0.45	0.4	0.65	0.42	0.52	0.42	0.57	0.23	0.15	0.76	0.81	0.66	0.72	0.59	0.66	0.85	0.16	0.63	0.75	0.31	0.5	0.85	0.47	0.79	0.89	0.7	0.39	0.97	0.26	1.03	0.35	0.16	0.26	0.28	0.34	0.46	0.36	0.28
-5	0.69	0.49	0.48	0.38	0.67	0.47	0.54	0.43	0.57	0.24	0.1	0.79	0.81	0.65	0.73	0.62	0.82	0.91	0.24	0.67	0.81	0.31	0.51	0.83	0.49	0.78	0.89	0.7	0.43	0.99	0.19	0.97	0.34	0.17	0.26	0.3	0.34	0.45	0.36	0.3
0	0.73	0.5	0.48	0.36	0.68	0.5	0.54	0.43	0.55	0.24	0.04	0.8	0.79	0.64	0.73	0.65	0.98	0.97	0.31	0.69	0.88	0.33	0.54	0.78	0.5	0.74	0.88	0.67	0.49	1.01	0.14	0.9	0.34	0.19	0.26	0.3	0.33	0.44	0.36	0.3
5	0.77	0.51	0.49	0.33	0.68	0.53	0.53	0.42	0.53	0.24	-0.02	0.78	0.77	0.6	0.74	0.68	1.12	0.98	0.34	0.71	0.79	0.34	0.58	0.71	0.51	0.71	0.86	0.64	0.55	0.96	0.07	0.84	0.33	0.19	0.26	0.3	0.32	0.43	0.36	0.31
10	0.79	0.5	0.46	0.3	0.64	0.57	0.52	0.41	0.5	0.23	-0.03	0.77	0.74	0.56	0.75	0.71	1.17	0.96	0.36	0.69	0.69	0.35	0.59	0.63	0.52	0.68	0.85	0.6	0.58	0.85	0	0.78	0.32	0.2	0.26	0.29	0.3	0.41	0.36	0.31
15	0.79	0.48	0.43	0.27	0.6	0.61	0.52	0.4	0.49	0.21	-0.05	0.74	0.67	0.53	0.72	0.72	1.21	0.93	0.41	0.63	0.59	0.36	0.61	0.59	0.54	0.64	0.84	0.57	0.59	0.73	-0.02	0.72	0.3	0.21	0.25	0.29	0.28	0.38	0.36	0.3
20	0.78	0.46	0.4	0.27	0.55	0.63	0.52	0.37	0.48	0.17	-0.06	0.68	0.61	0.48	0.69	0.71	1.17	0.88	0.43	0.57	0.51	0.36	0.62	0.53	0.54	0.59	0.83	0.51	0.59	0.67	-0.05	0.66	0.29	0.21	0.24	0.27	0.26	0.36	0.35	0.28
25	0.73	0.41	0.35	0.27	0.5	0.64	0.51	0.35	0.46	0.14	-0.07	0.62	0.56	0.43	0.65	0.71	1.14	0.84	0.46	0.53	0.43	0.36	0.58	0.51	0.55	0.57	0.82	0.48	0.56	0.57	-0.08	0.6	0.28	0.21	0.23	0.26	0.24	0.33	0.34	0.27
30	0.67	0.37	0.31	0.26	0.42	0.66	0.51	0.34	0.43	0.12	-0.08	0.59	0.48	0.41	0.6	0.69	0.99	0.75	0.5	0.47	0.41	0.33	0.55	0.47	0.56	0.55	0.77	0.45	0.52	0.46	-0.08	0.51	0.25	0.22	0.22	0.25	0.23	0.3	0.32	0.26
35	0.63	0.34	0.29	0.24	0.4	0.65	0.5	0.32	0.42	0.09	-0.09	0.55	0.4	0.39	0.54	0.67	0.87	0.71	0.54	0.41	0.38	0.31	0.53	0.45	0.57	0.51	0.72	0.41	0.48	0.42	-0.09	0.41	0.24	0.23	0.21	0.24	0.22	0.26	0.31	0.26
40	0.58	0.32	0.27	0.23	0.37	0.65	0.5	0.29	0.4	0.06	-0.11	0.49	0.37	0.34	0.52	0.62	0.75	0.67	0.56	0.39	0.35	0.3	0.51	0.42	0.56	0.48	0.67	0.37	0.47	0.36	-0.1	0.31	0.23	0.22	0.21	0.22	0.2	0.24	0.29	0.26
45	0.5	0.29	0.25	0.21	0.35	0.62	0.48	0.28	0.37	0.05	-0.13	0.46	0.34	0.33	0.48	0.6	0.63	0.59	0.57	0.37	0.34	0.29	0.45	0.38	0.56	0.45	0.62	0.36	0.45	0.3	-0.11	0.26	0.23	0.22	0.21	0.2	0.18	0.21	0.29	0.26
50	0.47	0.28	0.24	0.18	0.3	0.59	0.47	0.27	0.35	0.05	-0.14	0.42	0.3	0.31	0.44	0.58	0.44	0.51	0.55	0.34	0.33	0.28	0.41	0.34	0.55	0.41	0.52	0.35	0.42	0.28	-0.13	0.2	0.22	0.21	0.2	0.18	0.15	0.19	0.28	0.24
55	0.44	0.27	0.24	0.16	0.28	0.57	0.46	0.27	0.33	0.04	-0.15	0.39	0.29	0.28	0.42	0.55	0.39	0.47	0.52	0.33	0.28	0.29	0.35	0.31	0.53	0.37	0.47	0.33	0.4	0.26	-0.16	0.17	0.22	0.21	0.19	0.17	0.13	0.18	0.28	0.22
60	0.39	0.25	0.23	0.15	0.25	0.55	0.44	0.26	0.3	0.04	-0.16	0.34	0.26	0.25	0.38	0.5	0.33	0.44	0.48	0.31	0.23	0.3	0.28	0.28	0.52	0.35	0.42	0.33	0.38	0.24	-0.2	0.15	0.21	0.21	0.18	0.14	0.1	0.16	0.28	0.2
65	0.35	0.23	0.21	0.13	0.23	0.5	0.42	0.25	0.27	0.04	-0.15	0.32	0.22	0.24	0.33	0.46	0.24	0.37	0.45	0.29	0.2	0.3	0.23	0.25	0.49	0.33	0.36	0.3	0.36	0.24	-0.23	0.13	0.2	0.2	0.18	0.14	0.09	0.15	0.27	0.18
70	0.33	0.22	0.2	0.11	0.2	0.47	0.41	0.24	0.26	0.03	-0.14	0.3	0.19	0.23	0.3	0.43	0.15	0.34	0.41	0.27	0.16	0.29	0.22	0.24	0.47	0.3	0.3	0.26	0.32	0.24	-0.25	0.14	0.18	0.2	0.17	0.13	0.09	0.15	0.25	0.14
75	0.31	0.2	0.18	0.11	0.2	0.44	0.4	0.22	0.26	0.02	-0.14	0.28	0.17	0.21	0.27	0.4	0.12	0.31	0.42	0.24	0.13	0.29	0.21	0.24	0.45	0.28	0.28	0.22	0.31	0.25	-0.27	0.15	0.17	0.2	0.16	0.12	0.1	0.14	0.24	0.12
80	0.29	0.19	0.17	0.12	0.2	0.41	0.38	0.21	0.25	0.02	-0.12	0.24	0.15	0.2	0.24	0.36	0.09	0.26	0.43	0.21	0.14	0.26	0.22	0.24	0.43	0.26	0.27	0.18	0.29	0.25	-0.26	0.15	0.16	0.21	0.15	0.11	0.1	0.14	0.23	0.1
85	0.29	0.18	0.14	0.12	0.2	0.36	0.36	0.18	0.24	0.02	-0.11	0.21	0.16	0.19	0.23	0.35	0.05	0.21	0.44	0.19	0.14	0.22	0.23	0.22	0.4	0.24	0.25	0.14	0.28	0.26	-0.27	0.15	0.17	0.21	0.14	0.1	0.09	0.14	0.21	0.07
90	0.29	0.17	0.12	0.13	0.2	0.35	0.35	0.17	0.22	0.02	-0.1	0.18	0.17	0.18	0.22	0.33	0.04	0.19	0.45	0.16	0.15	0.19	0.24	0.19	0.38	0.21	0.24	0.14	0.24	0.25	-0.28	0.14	0.17	0.2	0.13	0.09	0.07	0.12	0.2	0.04
95	0.29	0.15	0.1	0.12	0.19	0.33	0.34	0.15	0.2	0.03	-0.07	0.15	0.18	0.17	0.21	0.32	0.03	0.18	0.43	0.12	0.16	0.17	0.24	0.18	0.37	0.2	0.24	0.14	0.22	0.23	-0.29	0.13	0.16	0.2	0.12	0.08	0.06	0.11	0.2	0.03
100	0.27	0.14	0.08	0.11	0.18	0.32	0.3	0.13	0.19	0.04	-0.04	0.12	0.18	0.16	0.2	0.29	0.01	0.16	0.4	0.11	0.16	0.14	0.22	0.16	0.35	0.19	0.24	0.14	0.19	0.21	-0.31	0.11	0.14	0.2	0.11	0.06	0.04	0.09	0.19	0.02
105	0.26	0.12	0.05	0.1	0.17	0.29	0.28	0.11	0.17	0.05	-0.02	0.12	0.16	0.15	0.19	0.27	0	0.15	0.37	0.1	0.15	0.13	0.19	0.14	0.31	0.19	0.24	0.13	0.17	0.19	-0.31	0.09	0.13	0.2	0.11	0.06	0.04	0.08	0.17	0.04
110	0.24	0.11	0.05	0.09	0.16	0.28	0.25	0.1	0.16	0.05	0	0.11	0.15	0.14	0.2	0.25	0	0.14	0.33	0.09	0.14	0.12	0.16	0.14	0.29	0.19	0.25	0.13	0.15	0.17	-0.29	0.08	0.11	0.19	0.11	0.05	0.05	0.07	0.17	0.05
115	0.2	0.1	0.04	0.07	0.14	0.27	0.22	0.09	0.17	0.04	0.02	0.11	0.13	0.12	0.21	0.23	0	0.13	0.29	0.1	0.14	0.11	0.13	0.14	0.27	0.19	0.25	0.13	0.14	0.16	-0.28	0.06	0.1	0.19	0.1	0.05	0.05	0.07	0.17	0.07
120	0.16	0.08	0.03	0.07	0.14	0.26	0.17	0.08	0.18	0.04	0.02	0.1	0.12	0.11	0.22	0.21	0	0.12	0.28	0.1	0.13	0.09	0.09	0.14	0.26	0.2	0.26	0.13	0.13	0.16	-0.23	0.05	0.1	0.2	0.1	0.05	0.06	0.07	0.17	0.08
125	0.14	0.06	0.03	0.06	0.13	0.24	0.15	0.08	0.2	0.02	0.03	0.1	0.12	0.1	0.23	0.21	0.04	0.11	0.27	0.1	0.13	0.07	0.08	0.13	0.24	0.2	0.26	0.12	0.12	0.14	-0.19	0.05	0.11	0.2	0.1	0.05	0.06	0.07	0.17	0.09
130	0.11	0.05	0.02	0.06	0.12	0.23	0.12	0.08	0.18	-0.01	0.04	0.08	0.11	0.08	0.19	0.2	0.07	0.1	0.23	0.11	0.13	0.06	0.06	0.12	0.22	0.21	0.26	0.11	0.11	0.12	-0.16	0.05	0.1	0.2	0.1	0.06	0.06	0.07	0.17	0.09
135	0.08	0.04	0.02	0.05	0.12	0.23	0.1	0.07	0.16	-0.03	0.05	0.08	0.11	0.05	0.14	0.2	0.11	0.1	0.2	0.11	0.13	0.03	0.05	0.11	0.21	0.21	0.26	0.09	0.09	0.11	-0.13	0.03	0.1	0.21	0.1	0.04	0.06	0.06	0.16	0.08
140	0.07	0.03	0.01	0.05	0.11	0.22	0.06	0.07	0.14	-0.06	0.05	0.07	0.11	0.04	0.09	0.2	0.14	0.08	0.17	0.1	0.14	0	0.02	0.1	0.2	0.21	0.25	0.08	0.09	0.1	-0.07	0.01	0.1	0.2	0.1	0.02	0.05	0.05	0.15	0.08
145	0.06	0.03	0	0.04	0.11	0.21	0.05	0.06	0.12	-0.08	0.04	0.06	0.1	0.04	0.04	0.19	0.18	0.07	0.14	0.09	0.15	-0.01	-0.01	0.09	0.18	0.21	0.25	0.07	0.08	0.08	-0.04	0	0.09	0.19	0.1	0	0.04	0.04	0.15	0.07
150	0.05	0.02	-0.01	0.04	0.11	0.2	0.04	0.06	0.1	-0.08	0.03	0.05	0.1	0.03	-0.01	0.18	0.18	0.07	0.08	0.09	0.16	-0.02	-0.02	0.09	0.16	0.2	0.24	0.05	0.07	0.07	-0.01	-0.02	0.08	0.18	0.1	-0.02	0.02	0.04	0.13	0.07
155	0.03	0.02	-0.01	0.04	0.11	0.19	0.02	0.06	0.1	-0.09	0.02	0.04	0.09	0.03	-0.01	0.17	0.18	0.07	0.04	0.06	0.17	-0.03	-0.03	0.07	0.16	0.19	0.24	0.05	0.06	0.07	0.02	-0.03	0.08	0.17	0.1	-0.03	0	0.03	0.13	0.06
160	0.02	0.02	-0.02	0.03	0.11	0.18	0.01	0.05	0.09	-0.08	0	0.03	0.08	0.03	-0.02	0.17	0.18	0.05	0.01	0.04	0.18	-0.02	-0.05	0.05	0.15	0.18	0.21	0.07	0.06	0.07	0.05	-0.02	0.07	0.16	0.09	-0.02	-0.02	0.03	0.12	0.04
165	0.01	0.02	-0.01	0.03	0.1	0.17	0.01	0.05	0.09	-0.06	0	0.02	0.07	0.03	-0.02	0.16	0.07	0.04	-0.02	0.03	0.18	-0.01	-0.05	0.04	0.14	0.17	0.18	0.08	0.05	0.05	0.05	-0.02	0.06	0.15	0.08	-0.01	-0.02	0.03	0.11	0.03
170	0	0.02	0	0.03	0.1	0.15	0.01	0.04	0.08	-0.05	0	0.01	0.06	0.03	-0.02	0.15	-0.05	0.02	-0.05	0.02	0.18	0	-0.05	0.02	0.14	0.15	0.15	0.09	0.03	0.04	0.06	-0.01	0.06	0.15	0.08	0	-0.02	0.03	0.11	0.02
175	-0.01	0.01	0	0.03	0.1	0.13	0.01	0.03	0.07	-0.04	-0.01	0.01	0.06	0.02	-0.02	0.13	-0.17	0.01	-0.04	0	0.14	0.01	-0.04	0	0.13	0.12	0.11	0.1	0.02	0.03	0.04	0	0.05	0.14	0.07	0.01	-0.02	0.03	0.1	0.01
180	-0.01	0.01	0.01	0.02	0.08	0.11	0.01	0.03	0.05	-0.02	-0.01	0.01	0.06	0.02	-0.02	0.1	-0.29	0	-0.03	0	0.11	0.01	-0.03	0	0.1	0.1	0.08	0.08	0.01	0.02	0.02	0.01	0.03	0.11	0.06	0.01	-0.02	0.02	0.09	0
185	0	0.01	0.01	0.01	0.06	0.07	0.01	0.03	0.04	-0.01	-0.01	0	0.04	0.01	-0.02	0.08	-0.41	0	-0.02	0	0.07	0.01	-0.02	0	0.08	0.06	0.06	0.06	0	0.01	0	0.02	0.02	0.07	0.04	0.01	-0.01	0.01	0.07	0
190	0	0	0	0.01	0.04	0.03	0	0.01	0.03	-0.01	0	0	0.02	0.01	-0.01	0.04	-0.4	0	0	0	0.04	0	-0.01	0	0.05	0.02	0.03	0.04	0	0	0	0.01	0.01	0.05	0.03	0	-0.01	0.01	0.04	0
195	0	0	0	0	0.03	0.02	0	0.01	0.02	-0.01	0	0	0.01	0	-0.01	0.01	-0.01	0	0	0	0	0	0	0	0.03	0.02	0.02	0.02	0	0	-0.01	0.01	0	0.03	0.02	0	0	0	0.02	0
200	0	0	0	0	0	0	0	0	0	0	0	0	0	0	0	0	0	0	0	0	0	0	0	0	0	0	0	0	0	0	0	0	0	0	0	0	0	0	0	0

## Sheet: Fig. 4_type_B_smartphone
Pressure (daPa)	Admittance (mL)	Admittance (mL)	Admittance (mL)	Admittance (mL)	Admittance (mL)
-400	-2.06	-2.65	0.36	-0.53	-1.1
-395	-2.06	-1.87	0.39	-0.57	-0.95
-390	-2.06	-1.76	0.4	-0.61	-0.84
-385	-2.06	-1.3	0.38	-0.62	-0.62
-380	-2.06	0.32	0.36	-0.74	-0.5
-375	-2.05	3.79	0.24	-0.71	-0.52
-370	-2.05	6.19	0.15	-0.7	-0.71
-365	-2.05	6.26	0.18	-0.68	-0.94
-360	-2.05	4.17	0.28	-0.65	-1.11
-355	-2.04	1.24	0.35	-0.61	-1.1
-350	-2.04	-0.42	0.4	-0.61	-1.01
-345	-2.05	-1.25	0.32	-0.6	-0.75
-340	-2.05	-1.25	0.26	-0.59	-0.52
-335	-2.05	-1.25	0.33	-0.57	-0.46
-330	-2.05	-1.25	0.38	-0.57	-0.47
-325	-2.06	-1.56	0.4	-0.55	-0.67
-320	-2.06	-1.81	0.35	-0.53	-0.79
-315	-2.07	-2.15	0.19	-0.51	-0.92
-310	-2.07	-2.71	0.19	-0.49	-0.82
-305	-2.08	-3.64	0.19	-0.46	-0.72
-300	-2.09	-3.73	0.18	-0.44	-0.52
-295	-2.1	-3.82	0.34	-0.43	-0.41
-290	-2.1	-3.85	0.4	-0.43	-0.39
-285	-2.11	-3.87	0.39	-0.39	-0.49
-280	-2.11	-3.9	0.37	-0.36	-0.68
-275	-2.11	-3.9	0.36	-0.32	-0.84
-270	-2.12	-3.9	0.38	-0.28	-0.89
-265	-2.11	-3.87	0.39	-0.25	-0.77
-260	-2.11	-3.84	0.4	-0.24	-0.71
-255	-2.1	-3.8	0.37	-0.22	-0.57
-250	-2.1	-3.76	0.33	-0.23	-0.58
-245	-2.09	-3.69	0.21	-0.22	-0.82
-240	-2.09	-3.64	0.03	-0.19	-1.16
-235	-2.09	-3.51	0.05	-0.15	-1.26
-230	-2.09	-3.37	0.16	-0.11	-1.37
-225	-2.09	-3.24	0.31	-0.07	-1.18
-220	-2.09	-3.14	0.4	-0.05	-0.96
-215	-2.09	-3	0.34	-0.06	-0.7
-210	-2.1	-2.93	0.32	-0.06	-0.62
-205	-2.1	-2.89	0.29	-0.07	-0.68
-200	-2.1	-2.86	0.31	-0.08	-0.81
-195	-2.11	-2.82	0.33	-0.04	-0.86
-190	-2.11	-2.77	0.38	0	-1.03
-185	-2.11	-2.72	0.39	0.03	-0.96
-180	-2.12	-2.62	0.4	0.07	-0.75
-175	-2.12	-2.51	0.39	0.11	-0.69
-170	-2.13	-2.46	0.38	0.13	-0.67
-165	-2.14	-2.45	0.4	0.14	-0.6
-160	-2.14	-2.43	0.39	0.16	-0.69
-155	-2.15	-2.46	0.36	0.15	-0.72
-150	-2.16	-2.48	0.32	0.12	-0.65
-145	-2.16	-2.5	0.25	0.08	-0.52
-140	-2.16	-2.52	0.24	0.04	-0.39
-135	-2.17	-2.55	0.29	0	-0.37
-130	-2.16	-2.59	0.34	0	-0.49
-125	-2.16	-2.63	0.4	0	-0.63
-120	-2.16	-2.61	0.36	0.03	-0.73
-115	-2.16	-2.58	0.23	0.05	-0.83
-110	-2.15	-2.55	0.13	0.09	-0.74
-105	-2.15	-2.51	0.16	0.11	-0.6
-100	-2.16	-2.44	0.3	0.13	-0.47
-95	-2.15	-2.4	0.38	0.13	-0.53
-90	-2.14	-2.3	0.39	0.13	-0.59
-85	-2.14	-2.22	0.33	0.13	-0.71
-80	-2.13	-2.12	0.32	0.11	-0.79
-75	-2.13	-2.03	0.31	0.09	-0.74
-70	-2.13	-1.94	0.36	0.08	-0.57
-65	-2.13	-1.9	0.39	0.08	-0.4
-60	-2.14	-1.83	0.38	0.09	-0.39
-55	-2.16	-1.78	0.29	0.11	-0.37
-50	-2.19	-1.72	0.25	0.13	-0.53
-45	-2.22	-1.67	0.26	0.14	-0.71
-40	-2.24	-1.61	0.28	0.14	-0.97
-35	-2.26	-1.57	0.38	0.13	-1.13
-30	-2.25	-1.55	0.39	0.13	-1.13
-25	-2.23	-1.52	0.35	0.12	-1.05
-20	-2.22	-1.48	0.29	0.1	-0.85
-15	-2.21	-1.46	0.21	0.09	-0.64
-10	-2.21	-1.38	0.25	0.08	-0.45
-5	-2.21	-1.28	0.29	0.07	-0.42
0	-2.2	-1.2	0.38	0.05	-0.61
5	-2.18	-1.07	0.39	0.03	-0.92
10	-2.16	-0.92	0.35	0.01	-1.06
15	-2.18	-0.86	0.31	0.02	-1.2
20	-2.22	-0.79	0.25	0.02	-1.22
25	-2.25	-0.8	0.33	0.05	-0.96
30	-2.3	-0.87	0.38	0.07	-0.73
35	-2.33	-0.93	0.4	0.1	-0.59
40	-2.31	-0.98	0.36	0.1	-0.46
45	-2.28	-1.01	0.27	0.1	-0.4
50	-2.27	-0.98	0.27	0.1	-0.3
55	-2.25	-0.96	0.27	0.11	-0.21
60	-2.27	-0.94	0.31	0.1	-0.2
65	-2.28	-0.84	0.38	0.1	-0.18
70	-2.29	-0.75	0.39	0.09	-0.16
75	-2.31	-0.66	0.36	0.07	-0.28
80	-2.33	-0.56	0.26	0.05	-0.42
85	-2.34	-0.21	0.1	0.04	-0.55
90	-2.35	0.07	0.04	0.01	-0.73
95	-2.36	0.39	0.12	-0.01	-0.92
100	-2.34	0.64	0.19	-0.02	-0.95
105	-2.33	0.91	0.28	-0.03	-0.96
110	-2.32	0.8	0.38	-0.05	-0.98
115	-2.32	0.68	0.39	-0.04	-0.95
120	-2.32	0.48	0.36	-0.04	-0.93
125	-2.32	0.38	0.32	-0.04	-0.76
130	-2.32	0.29	0.24	-0.02	-0.63
135	-2.32	0.2	0.24	0	-0.5
140	-1.51	0.12	0.25	0.01	-0.38
145	-0.93	0.12	0.25	0.03	-0.24
150	-0.52	0.17	0.37	0.05	-0.2
155	-0.24	0.22	0.4	0.05	-0.16
160	-0.03	0.28	0.39	0.05	-0.12
165	-0.03	0.33	0.38	0.05	-0.07
170	-0.03	0.39	0.37	0.05	-0.05
175	-0.03	0.39	0.4	0.05	-0.03
180	-0.03	0.39	0.34	0.04	-0.02
185	-0.03	0.39	0.29	0.03	0
190	-0.01	0.15	0.2	0.02	0
195	-0.01	0.09	0.14	0.01	0
200	0	0	0	0	0

## Sheet: Fig. 4_type_As_smartphone
Pressure (daPa)	Admittance (mL)	Admittance (mL)	Admittance (mL)
-400	-0.07	-0.01	0.06
-395	-0.08	-0.01	0.06
-390	-0.07	-0.01	0.06
-385	-0.07	-0.02	0.06
-380	-0.07	-0.02	0.07
-375	-0.07	-0.03	0.07
-370	-0.08	-0.03	0.08
-365	-0.09	-0.03	0.08
-360	-0.11	-0.02	0.09
-355	-0.13	-0.02	0.09
-350	-0.14	-0.02	0.09
-345	-0.15	-0.01	0.08
-340	-0.15	0	0.08
-335	-0.14	0.01	0.07
-330	-0.14	0.02	0.06
-325	-0.12	0.03	0.05
-320	-0.11	0.03	0.05
-315	-0.09	0.02	0.04
-310	-0.09	0.01	0.05
-305	-0.08	0	0.05
-300	-0.08	-0.01	0.06
-295	-0.08	-0.02	0.06
-290	-0.07	-0.03	0.07
-285	-0.07	-0.04	0.07
-280	-0.08	-0.05	0.07
-275	-0.08	-0.05	0.08
-270	-0.1	-0.04	0.08
-265	-0.11	-0.04	0.08
-260	-0.12	-0.03	0.09
-255	-0.12	-0.02	0.09
-250	-0.12	-0.01	0.1
-245	-0.12	-0.01	0.1
-240	-0.12	0	0.1
-235	-0.11	0.01	0.1
-230	-0.1	0	0.1
-225	-0.08	0	0.1
-220	-0.06	-0.01	0.11
-215	-0.06	-0.02	0.11
-210	-0.05	-0.02	0.11
-205	-0.04	-0.02	0.1
-200	-0.03	-0.02	0.1
-195	-0.04	-0.02	0.11
-190	-0.05	-0.01	0.11
-185	-0.06	0	0.11
-180	-0.08	0.01	0.12
-175	-0.08	0.02	0.13
-170	-0.07	0.02	0.14
-165	-0.06	0.01	0.14
-160	-0.05	0.01	0.15
-155	-0.05	0.01	0.16
-150	-0.03	0.01	0.16
-145	-0.02	0.02	0.16
-140	0	0.03	0.17
-135	0.02	0.05	0.17
-130	0.05	0.06	0.17
-125	0.06	0.07	0.17
-120	0.07	0.09	0.17
-115	0.09	0.1	0.18
-110	0.1	0.11	0.19
-105	0.11	0.12	0.2
-100	0.13	0.13	0.21
-95	0.14	0.13	0.22
-90	0.15	0.14	0.25
-85	0.16	0.15	0.26
-80	0.16	0.16	0.28
-75	0.16	0.16	0.3
-70	0.16	0.18	0.33
-65	0.17	0.19	0.34
-60	0.18	0.2	0.34
-55	0.19	0.21	0.36
-50	0.21	0.22	0.37
-45	0.24	0.22	0.38
-40	0.25	0.21	0.38
-35	0.27	0.22	0.39
-30	0.31	0.24	0.36
-25	0.33	0.26	0.33
-20	0.35	0.28	0.3
-15	0.37	0.3	0.28
-10	0.39	0.32	0.24
-5	0.39	0.32	0.22
0	0.38	0.32	0.21
5	0.38	0.31	0.2
10	0.37	0.3	0.18
15	0.37	0.3	0.18
20	0.34	0.29	0.18
25	0.31	0.29	0.18
30	0.29	0.3	0.17
35	0.26	0.29	0.17
40	0.22	0.28	0.16
45	0.22	0.26	0.15
50	0.21	0.23	0.14
55	0.2	0.2	0.12
60	0.18	0.19	0.11
65	0.18	0.18	0.1
70	0.18	0.18	0.08
75	0.17	0.19	0.08
80	0.17	0.2	0.07
85	0.18	0.22	0.07
90	0.18	0.2	0.06
95	0.18	0.18	0.06
100	0.19	0.17	0.06
105	0.2	0.15	0.06
110	0.21	0.12	0.05
115	0.22	0.11	0.04
120	0.22	0.1	0.04
125	0.22	0.09	0.03
130	0.21	0.09	0.02
135	0.21	0.09	0.03
140	0.18	0.09	0.03
145	0.15	0.07	0.03
150	0.13	0.06	0.02
155	0.1	0.04	0.02
160	0.07	0.02	0.02
165	0.07	0.01	0.01
170	0.07	0.01	0.01
175	0.06	0	0
180	0.06	0	0
185	0.04	0	0
190	0.02	0	0
195	0.01	0	0
200	0	0	0

## Sheet: Fig. 4_type_Ad_C_smartphone
Pressure (daPa)	Admittance (mL)	Admittance (mL)
-400	-0.5	0.05
-395	-0.52	0.05
-390	-0.53	0.05
-385	-0.54	0.05
-380	-0.55	0.04
-375	-0.56	0.04
-370	-0.56	0.04
-365	-0.55	0.04
-360	-0.54	0.05
-355	-0.54	0.05
-350	-0.53	0.06
-345	-0.52	0.06
-340	-0.51	0.07
-335	-0.51	0.07
-330	-0.52	0.07
-325	-0.53	0.07
-320	-0.54	0.08
-315	-0.55	0.08
-310	-0.56	0.09
-305	-0.55	0.1
-300	-0.54	0.11
-295	-0.52	0.12
-290	-0.51	0.13
-285	-0.51	0.13
-280	-0.51	0.14
-275	-0.51	0.15
-270	-0.51	0.16
-265	-0.51	0.17
-260	-0.51	0.18
-255	-0.51	0.19
-250	-0.51	0.2
-245	-0.51	0.22
-240	-0.52	0.23
-235	-0.53	0.23
-230	-0.53	0.24
-225	-0.53	0.24
-220	-0.52	0.23
-215	-0.5	0.23
-210	-0.49	0.23
-205	-0.48	0.22
-200	-0.47	0.22
-195	-0.47	0.22
-190	-0.47	0.22
-185	-0.47	0.21
-180	-0.47	0.21
-175	-0.47	0.2
-170	-0.47	0.18
-165	-0.47	0.17
-160	-0.46	0.17
-155	-0.45	0.17
-150	-0.43	0.17
-145	-0.41	0.17
-140	-0.38	0.17
-135	-0.36	0.16
-130	-0.34	0.15
-125	-0.31	0.14
-120	-0.3	0.13
-115	-0.29	0.12
-110	-0.28	0.12
-105	-0.28	0.11
-100	-0.24	0.11
-95	-0.2	0.1
-90	-0.17	0.1
-85	-0.12	0.1
-80	-0.08	0.1
-75	-0.06	0.11
-70	-0.02	0.11
-65	0.03	0.1
-60	0.05	0.1
-55	0.09	0.09
-50	0.13	0.08
-45	0.18	0.08
-40	0.23	0.07
-35	0.28	0.07
-30	0.36	0.07
-25	0.44	0.07
-20	0.64	0.06
-15	0.82	0.06
-10	0.99	0.06
-5	1.14	0.06
0	1.28	0.06
5	1.3	0.06
10	1.2	0.05
15	1.09	0.05
20	0.93	0.05
25	0.71	0.04
30	0.47	0.04
35	0.4	0.04
40	0.34	0.04
45	0.26	0.04
50	0.24	0.03
55	0.22	0.02
60	0.21	0.01
65	0.18	0.01
70	0.17	0.02
75	0.17	0.02
80	0.16	0.03
85	0.16	0.03
90	0.16	0.03
95	0.17	0.03
100	0.17	0.03
105	0.19	0.02
110	0.21	0.02
115	0.22	0.02
120	0.24	0.02
125	0.25	0.01
130	0.24	0.01
135	0.23	0
140	0.21	0
145	0.2	0
150	0.17	-0.01
155	0.15	-0.01
160	0.14	-0.01
165	0.12	0
170	0.1	0
175	0.1	0
180	0.09	0
185	0.07	0
190	0.04	0
195	0.03	0
200	0	0

## Sheet: Fig. 4_type_A_commercial
Pressure (daPa)	Admittance (mL)		Pressure (daPa)	Admittance (mL)		Pressure (daPa)	Admittance (mL)		Pressure (daPa)	Admittance (mL)		Pressure (daPa)	Admittance (mL)		Pressure (daPa)	Admittance (mL)		Pressure (daPa)	Admittance (mL)		Pressure (daPa)	Admittance (mL)		Pressure (daPa)	Admittance (mL)		Pressure (daPa)	Admittance (mL)		Pressure (daPa)	Admittance (mL)		Pressure (daPa)	Admittance (mL)		Pressure (daPa)	Admittance (mL)		Pressure (daPa)	Admittance (mL)		Pressure (daPa)	Admittance (mL)		Pressure (daPa)	Admittance (mL)		Pressure (daPa)	Admittance (mL)
-116	-0.03		-104	-0.02		-107	-0.08		-196	0.01		-195	-0.01		-141	0.02		-184	-0.02		-243	0.02		-163	-0.02		-187	-0.01		-280	-0.01		-226	0		-172	-0.02		-167	0.01		-143	0		-200	-0.08		-204	-0.03
-115	-0.03		-103	0.01		-106	-0.07		-195	0.01		-193	-0.01		-140	0.02		-183	-0.02		-241	0.02		-161	-0.01		-186	-0.01		-278	-0.01		-224	0		-170	-0.01		-166	0.01		-141	0.01		-198	-0.08		-203	-0.03
-113	-0.03		-101	-0.02		-104	-0.07		-193	0.01		-192	-0.01		-138	0.02		-181	-0.02		-240	0.02		-160	-0.01		-184	-0.01		-276	-0.01		-223	-0.01		-169	-0.01		-164	-0.01		-140	0.01		-196	-0.08		-201	-0.03
-112	-0.02		-100	-0.02		-103	-0.06		-192	0.01		-190	-0.01		-136	0.02		-180	0.01		-238	0.02		-158	-0.01		-183	-0.01		-275	-0.01		-221	-0.01		-167	-0.01		-163	0.02		-138	0.01		-195	-0.07		-200	-0.02
-110	-0.03		-98	-0.01		-101	-0.06		-190	0.01		-189	-0.02		-135	0.02		-178	0.01		-236	0.02		-156	-0.01		-181	0		-273	0		-220	0.01		-166	-0.01		-161	-0.01		-136	0.01		-193	-0.06		-198	-0.01
-109	-0.03		-96	-0.01		-100	-0.05		-189	0.02		-187	-0.03		-133	0.02		-176	0.01		-235	0.03		-155	0		-180	0		-272	0		-218	0.01		-164	-0.01		-160	-0.01		-135	0.02		-192	-0.06		-196	0
-107	-0.03		-95	-0.01		-98	-0.05		-187	0.02		-186	-0.03		-132	0.02		-175	0.02		-233	0.03		-153	0		-178	0		-270	0.01		-216	0.01		-163	-0.01		-158	0		-133	0.02		-190	-0.05		-195	0.01
-106	-0.02		-93	-0.01		-96	-0.04		-186	0.02		-184	-0.03		-130	0.02		-173	0.01		-232	0.03		-152	0		-176	-0.01		-269	0.01		-215	0.01		-161	-0.01		-156	0.01		-132	0.03		-189	-0.05		-193	0.02
-104	-0.02		-92	-0.01		-95	-0.04		-184	0.02		-183	-0.02		-129	0.02		-172	0.02		-230	0.03		-150	0		-175	-0.01		-267	0.01		-213	0.01		-160	0		-155	0.02		-130	0.03		-187	-0.04		-192	0.03
-103	-0.02		-90	0		-93	-0.03		-183	0.02		-181	-0.02		-127	0.03		-170	0.01		-229	0.03		-149	0		-173	0		-266	0.01		-212	0.01		-158	0.01		-153	0.02		-129	0.03		-186	-0.04		-190	0.05
-101	-0.02		-89	0.01		-92	-0.03		-181	0.02		-180	-0.02		-126	0.03		-169	0.02		-227	0.03		-147	0.01		-172	0		-264	0.01		-210	0.02		-156	0.01		-152	0.02		-127	0.05		-184	-0.03		-189	0.06
-100	-0.01		-87	0.01		-90	-0.03		-180	0.02		-178	-0.02		-124	0.04		-167	0.03		-226	0.04		-146	0.01		-170	0.01		-263	0.01		-209	0.02		-155	0.02		-150	0.02		-126	0.06		-183	-0.02		-187	0.08
-98	-0.01		-86	0.02		-89	-0.02		-178	0.02		-176	-0.01		-123	0.04		-166	0.03		-224	0.04		-144	0.01		-169	0.01		-261	0.01		-207	0.02		-153	0.02		-149	0.02		-124	0.06		-181	-0.01		-186	0.1
-96	-0.01		-84	0.02		-87	-0.02		-176	0.03		-175	-0.01		-121	0.05		-164	0.03		-223	0.05		-143	0.01		-167	0.02		-260	0.01		-206	0.02		-152	0.02		-147	0.02		-123	0.08		-180	0		-184	0.12
-95	-0.01		-83	0.03		-86	-0.01		-175	0.03		-173	-0.01		-120	0.05		-163	0.04		-221	0.05		-141	0.01		-166	0.02		-258	0.01		-204	0.03		-150	0.02		-146	0.02		-121	0.08		-178	0.01		-183	0.12
-93	0		-81	0.03		-84	-0.01		-173	0.03		-172	-0.01		-118	0.06		-161	0.04		-220	0.05		-140	0.01		-164	0.02		-256	0.02		-203	0.03		-149	0.02		-144	0.02		-120	0.09		-176	0.02		-181	0.13
-92	0.01		-80	0.04		-83	-0.01		-172	0.03		-170	-0.01		-116	0.06		-160	0.04		-218	0.05		-138	0.01		-163	0.02		-255	0.02		-201	0.03		-147	0.03		-143	0.03		-118	0.1		-175	0.03		-180	0.14
-90	0.01		-78	0.04		-81	-0.01		-170	0.04		-169	-0.01		-115	0.08		-158	0.04		-216	0.05		-136	0.02		-161	0.02		-253	0.02		-200	0.03		-146	0.03		-141	0.03		-116	0.11		-173	0.03		-178	0.14
-89	0.02		-76	0.05		-80	-0.01		-169	0.04		-167	-0.01		-113	0.08		-156	0.05		-215	0.05		-135	0.02		-160	0.02		-252	0.03		-198	0.03		-144	0.03		-140	0.04		-115	0.11		-172	0.04		-176	0.14
-87	0.02		-75	0.05		-78	-0.01		-167	0.04		-166	-0.01		-112	0.09		-155	0.05		-213	0.06		-133	0.02		-158	0.02		-250	0.03		-196	0.03		-143	0.03		-138	0.04		-113	0.11		-170	0.05		-175	0.13
-86	0.03		-73	0.05		-76	0		-166	0.04		-164	0		-110	0.09		-153	0.05		-212	0.06		-132	0.02		-156	0.02		-249	0.03		-195	0.03		-141	0.03		-136	0.07		-112	0.12		-169	0.06		-173	0.13
-84	0.04		-72	0.06		-75	0.01		-164	0.04		-163	0		-109	0.09		-152	0.05		-210	0.06		-130	0.02		-155	0.02		-247	0.03		-193	0.04		-140	0.04		-135	0.08		-110	0.12		-167	0.09		-172	0.12
-83	0.05		-70	0.06		-73	0.01		-163	0.04		-161	0		-107	0.1		-150	0.06		-209	0.06		-129	0.02		-153	0.03		-246	0.03		-192	0.04		-138	0.04		-133	0.08		-109	0.12		-166	0.11		-170	0.12
-81	0.05		-69	0.06		-72	0.01		-161	0.04		-160	0		-106	0.1		-149	0.07		-207	0.06		-127	0.02		-152	0.03		-244	0.04		-190	0.04		-136	0.05		-132	0.09		-107	0.13		-164	0.14		-169	0.11
-80	0.05		-67	0.06		-70	0.01		-160	0.04		-158	-0.01		-104	0.11		-147	0.08		-206	0.06		-126	0.02		-150	0.03		-243	0.04		-189	0.05		-135	0.05		-130	0.1		-106	0.13		-163	0.18		-167	0.09
-78	0.06		-66	0.07		-69	0.02		-158	0.05		-156	-0.01		-103	0.12		-146	0.08		-204	0.06		-124	0.03		-149	0.03		-241	0.04		-187	0.05		-133	0.05		-129	0.1		-104	0.13		-161	0.19		-166	0.07
-76	0.06		-64	0.08		-67	0.02		-156	0.06		-155	-0.01		-101	0.12		-144	0.08		-203	0.06		-123	0.03		-147	0.04		-240	0.05		-186	0.05		-132	0.05		-127	0.09		-103	0.15		-160	0.2		-164	0.07
-75	0.07		-63	0.08		-66	0.02		-155	0.06		-153	-0.01		-100	0.13		-143	0.08		-201	0.06		-121	0.03		-146	0.04		-238	0.05		-184	0.06		-130	0.05		-126	0.06		-101	0.16		-158	0.2		-163	0.06
-73	0.07		-61	0.09		-64	0.02		-153	0.06		-152	-0.01		-98	0.14		-141	0.08		-200	0.06		-120	0.03		-144	0.04		-236	0.06		-183	0.06		-129	0.05		-124	0.13		-100	0.17		-156	0.21		-161	0.06
-72	0.08		-60	0.09		-63	0.03		-152	0.06		-150	-0.01		-96	0.15		-140	0.09		-198	0.06		-118	0.04		-143	0.04		-235	0.06		-181	0.06		-127	0.06		-123	0.12		-98	0.18		-155	0.21		-160	0.05
-70	0.08		-58	0.09		-61	0.03		-150	0.07		-149	-0.01		-95	0.16		-138	0.09		-196	0.06		-116	0.04		-141	0.04		-233	0.07		-180	0.07		-126	0.07		-121	0.12		-96	0.18		-153	0.22		-158	0.05
-69	0.08		-56	0.1		-60	0.03		-149	0.08		-147	0		-93	0.17		-136	0.09		-195	0.06		-115	0.04		-140	0.05		-232	0.08		-178	0.08		-124	0.08		-120	0.09		-95	0.2		-152	0.24		-156	0.06
-67	0.08		-55	0.11		-58	0.03		-147	0.07		-146	0		-92	0.18		-135	0.1		-193	0.06		-113	0.05		-138	0.05		-230	0.08		-176	0.08		-123	0.1		-118	0.09		-93	0.21		-150	0.23		-155	0.06
-66	0.09		-53	0.13		-56	0.03		-146	0.08		-144	0.01		-90	0.19		-133	0.1		-192	0.06		-112	0.05		-136	0.05		-229	0.08		-175	0.08		-121	0.1		-116	0.1		-92	0.21		-149	0.21		-153	0.06
-64	0.1		-52	0.14		-55	0.05		-144	0.09		-143	0.02		-89	0.19		-132	0.1		-190	0.06		-110	0.06		-135	0.06		-227	0.08		-173	0.09		-120	0.1		-115	0.12		-90	0.23		-147	0.2		-152	0.06
-63	0.1		-50	0.15		-53	0.05		-143	0.1		-141	0.02		-87	0.2		-130	0.1		-189	0.07		-109	0.06		-133	0.06		-226	0.08		-172	0.09		-118	0.11		-113	0.11		-89	0.24		-146	0.17		-150	0.07
-61	0.11		-49	0.15		-52	0.05		-141	0.1		-140	0.02		-86	0.21		-129	0.11		-187	0.07		-107	0.06		-132	0.07		-224	0.08		-170	0.09		-116	0.11		-112	0.12		-87	0.25		-144	0.14		-149	0.08
-60	0.11		-47	0.16		-50	0.06		-140	0.1		-138	0.03		-84	0.21		-127	0.11		-186	0.09		-106	0.07		-130	0.08		-223	0.09		-169	0.1		-115	0.11		-110	0.13		-86	0.26		-143	0.12		-147	0.08
-58	0.13		-46	0.18		-49	0.08		-138	0.1		-136	0.03		-83	0.22		-126	0.12		-184	0.09		-104	0.08		-129	0.08		-221	0.09		-167	0.1		-113	0.12		-109	0.13		-84	0.27		-141	0.11		-146	0.08
-56	0.13		-44	0.19		-47	0.08		-136	0.11		-135	0.03		-81	0.23		-124	0.12		-183	0.09		-103	0.08		-127	0.09		-220	0.1		-166	0.11		-112	0.13		-107	0.13		-83	0.28		-140	0.1		-144	0.09
-55	0.14		-43	0.19		-46	0.09		-135	0.11		-133	0.04		-80	0.22		-123	0.13		-181	0.09		-101	0.08		-126	0.09		-218	0.11		-164	0.11		-110	0.13		-106	0.13		-81	0.3		-138	0.09		-143	0.09
-53	0.16		-41	0.2		-44	0.09		-133	0.11		-132	0.04		-78	0.23		-121	0.14		-180	0.1		-100	0.09		-124	0.09		-216	0.11		-163	0.11		-109	0.14		-104	0.18		-80	0.31		-136	0.07		-141	0.1
-52	0.17		-40	0.21		-43	0.09		-132	0.11		-130	0.05		-76	0.23		-120	0.14		-178	0.1		-98	0.09		-123	0.1		-215	0.12		-161	0.12		-107	0.15		-103	0.14		-78	0.32		-135	0.06		-140	0.1
-50	0.18		-38	0.2		-41	0.1		-130	0.11		-129	0.05		-75	0.24		-118	0.14		-176	0.1		-96	0.1		-121	0.1		-213	0.12		-160	0.12		-106	0.15		-101	0.14		-76	0.33		-133	0.05		-138	0.1
-49	0.18		-36	0.21		-40	0.1		-129	0.12		-127	0.06		-73	0.24		-116	0.16		-175	0.1		-95	0.1		-120	0.1		-212	0.12		-158	0.12		-104	0.16		-100	0.15		-75	0.34		-132	0.04		-136	0.11
-47	0.19		-35	0.21		-38	0.1		-127	0.12		-126	0.07		-72	0.25		-115	0.16		-173	0.1		-93	0.11		-118	0.1		-210	0.12		-156	0.13		-103	0.17		-98	0.17		-73	0.35		-130	0.04		-135	0.12
-46	0.21		-33	0.22		-36	0.11		-126	0.12		-124	0.08		-70	0.26		-113	0.17		-172	0.1		-92	0.12		-116	0.12		-209	0.12		-155	0.13		-101	0.17		-96	0.19		-72	0.36		-129	0.04		-133	0.13
-44	0.21		-32	0.23		-35	0.12		-124	0.13		-123	0.08		-69	0.26		-112	0.17		-170	0.1		-90	0.12		-115	0.12		-207	0.12		-153	0.13		-100	0.17		-95	0.2		-70	0.38		-127	0.05		-132	0.13
-43	0.22		-30	0.24		-33	0.13		-123	0.14		-121	0.08		-67	0.27		-110	0.17		-169	0.1		-89	0.13		-113	0.12		-206	0.13		-152	0.13		-98	0.19		-93	0.2		-69	0.39		-126	0.07		-130	0.14
-41	0.23		-29	0.26		-32	0.13		-121	0.14		-120	0.08		-66	0.27		-109	0.18		-167	0.1		-87	0.13		-112	0.12		-204	0.13		-150	0.13		-96	0.2		-92	0.2		-67	0.4		-124	0.08		-129	0.15
-40	0.23		-27	0.28		-30	0.13		-120	0.15		-118	0.09		-64	0.28		-107	0.18		-166	0.1		-86	0.14		-110	0.13		-203	0.13		-149	0.14		-95	0.21		-90	0.21		-66	0.41		-123	0.09		-127	0.16
-38	0.26		-26	0.29		-29	0.14		-118	0.16		-116	0.09		-63	0.29		-106	0.19		-164	0.1		-84	0.14		-109	0.13		-201	0.14		-147	0.16		-93	0.21		-89	0.21		-64	0.42		-121	0.1		-126	0.17
-36	0.26		-24	0.3		-27	0.14		-116	0.16		-115	0.09		-61	0.3		-104	0.19		-163	0.1		-83	0.15		-107	0.13		-200	0.14		-146	0.16		-92	0.23		-87	0.21		-63	0.45		-120	0.1		-124	0.17
-35	0.27		-23	0.31		-26	0.14		-115	0.17		-113	0.09		-60	0.31		-103	0.2		-161	0.1		-81	0.15		-106	0.14		-198	0.14		-144	0.16		-90	0.24		-86	0.21		-61	0.46		-118	0.11		-123	0.17
-33	0.28		-21	0.31		-24	0.14		-113	0.18		-112	0.09		-58	0.32		-101	0.2		-160	0.11		-80	0.15		-104	0.14		-196	0.14		-143	0.17		-89	0.24		-84	0.22		-60	0.47		-116	0.11		-121	0.18
-32	0.28		-20	0.31		-23	0.16		-112	0.18		-110	0.09		-56	0.33		-100	0.21		-158	0.11		-78	0.16		-103	0.15		-195	0.14		-141	0.17		-87	0.25		-83	0.23		-58	0.47		-115	0.11		-120	0.19
-30	0.29		-18	0.32		-21	0.16		-110	0.2		-109	0.09		-55	0.34		-98	0.22		-156	0.11		-76	0.16		-101	0.16		-193	0.14		-140	0.17		-86	0.25		-81	0.24		-56	0.48		-113	0.12		-118	0.19
-29	0.31		-16	0.32		-20	0.16		-109	0.21		-107	0.09		-53	0.34		-96	0.24		-155	0.11		-75	0.17		-100	0.17		-192	0.14		-138	0.18		-84	0.26		-80	0.26		-55	0.49		-112	0.12		-116	0.2
-27	0.32		-15	0.33		-18	0.16		-107	0.21		-106	0.09		-52	0.34		-95	0.24		-153	0.11		-73	0.17		-98	0.18		-190	0.14		-136	0.18		-83	0.26		-78	0.27		-53	0.51		-110	0.12		-115	0.21
-26	0.33		-13	0.34		-16	0.16		-106	0.22		-104	0.1		-50	0.35		-93	0.25		-152	0.11		-72	0.18		-96	0.19		-189	0.14		-135	0.19		-81	0.27		-76	0.28		-52	0.52		-109	0.13		-113	0.22
-24	0.34		-12	0.34		-15	0.16		-104	0.23		-103	0.1		-49	0.35		-92	0.25		-150	0.11		-70	0.18		-95	0.19		-187	0.16		-133	0.2		-80	0.29		-75	0.29		-50	0.53		-107	0.14		-112	0.24
-23	0.34		-10	0.36		-13	0.16		-103	0.24		-101	0.11		-47	0.35		-90	0.26		-149	0.11		-69	0.18		-93	0.2		-186	0.16		-132	0.21		-78	0.3		-73	0.3		-49	0.53		-106	0.14		-110	0.25
-21	0.35		-9	0.36		-12	0.17		-101	0.24		-100	0.11		-46	0.36		-89	0.27		-147	0.11		-67	0.19		-92	0.2		-184	0.17		-130	0.21		-76	0.31		-72	0.3		-47	0.54		-104	0.16		-109	0.26
-20	0.35		-7	0.36		-10	0.18		-100	0.24		-98	0.12		-44	0.36		-87	0.27		-146	0.12		-66	0.19		-90	0.2		-183	0.18		-129	0.22		-75	0.33		-70	0.31		-46	0.56		-103	0.17		-107	0.26
-18	0.38		-6	0.38		-9	0.18		-98	0.26		-96	0.12		-43	0.36		-86	0.25		-144	0.12		-64	0.2		-89	0.2		-181	0.19		-127	0.23		-73	0.33		-69	0.31		-44	0.56		-101	0.18		-106	0.28
-16	0.38		-4	0.38		-7	0.18		-96	0.26		-95	0.13		-41	0.37		-84	0.28		-143	0.12		-63	0.2		-87	0.21		-180	0.19		-126	0.23		-72	0.34		-67	0.32		-43	0.6		-100	0.18		-104	0.29
-15	0.39		-3	0.38		-6	0.19		-95	0.27		-93	0.14		-40	0.38		-83	0.26		-141	0.13		-61	0.21		-86	0.21		-178	0.2		-124	0.23		-70	0.35		-66	0.33		-41	0.61		-98	0.19		-103	0.3
-13	0.4		-1	0.39		-4	0.19		-93	0.27		-92	0.14		-38	0.39		-81	0.28		-140	0.13		-60	0.23		-84	0.21		-176	0.21		-123	0.23		-69	0.38		-64	0.35		-40	0.62		-96	0.2		-101	0.31
-12	0.41		0	0.4		-3	0.22		-92	0.27		-90	0.16		-36	0.41		-80	0.28		-138	0.13		-58	0.24		-83	0.22		-175	0.23		-121	0.24		-67	0.38		-63	0.36		-38	0.63		-95	0.21		-100	0.32
-10	0.41		1	0.4		-1	0.23		-90	0.27		-89	0.17		-35	0.41		-78	0.29		-136	0.13		-56	0.24		-81	0.23		-173	0.24		-120	0.24		-66	0.39		-61	0.37		-36	0.64		-93	0.22		-98	0.33
-9	0.41		3	0.4		0	0.23		-89	0.28		-87	0.18		-33	0.42		-76	0.29		-135	0.13		-55	0.24		-80	0.23		-172	0.26		-118	0.24		-64	0.4		-60	0.38		-35	0.67		-92	0.23		-96	0.34
-7	0.41		4	0.42		1	0.24		-87	0.28		-86	0.18		-32	0.43		-75	0.3		-133	0.14		-53	0.25		-78	0.24		-170	0.27		-116	0.25		-63	0.43		-58	0.4		-33	0.68		-90	0.25		-95	0.35
-6	0.45		6	0.41		3	0.26		-86	0.28		-84	0.19		-30	0.43		-73	0.32		-132	0.14		-52	0.25		-76	0.24		-169	0.28		-115	0.26		-61	0.45		-56	0.41		-32	0.69		-89	0.25		-93	0.36
-4	0.45		7	0.41		4	0.28		-84	0.31		-83	0.19		-29	0.44		-72	0.32		-130	0.14		-50	0.26		-75	0.25		-167	0.29		-113	0.26		-60	0.46		-55	0.43		-30	0.7		-87	0.26		-92	0.37
-3	0.45		9	0.41		6	0.29		-83	0.31		-81	0.2		-27	0.46		-70	0.33		-129	0.14		-49	0.27		-73	0.25		-166	0.31		-112	0.27		-58	0.47		-53	0.45		-29	0.71		-86	0.27		-90	0.38
-1	0.46		10	0.41		7	0.29		-81	0.31		-80	0.21		-26	0.47		-69	0.34		-127	0.14		-47	0.27		-72	0.26		-164	0.32		-110	0.28		-56	0.49		-52	0.46		-27	0.71		-84	0.29		-89	0.38
0	0.48		12	0.4		9	0.29		-80	0.32		-78	0.22		-24	0.47		-67	0.35		-126	0.14		-46	0.27		-70	0.26		-163	0.32		-109	0.29		-55	0.51		-50	0.46		-26	0.72		-83	0.3		-87	0.39
1	0.5		13	0.4		10	0.29		-78	0.32		-76	0.23		-23	0.47		-66	0.35		-124	0.15		-44	0.28		-69	0.27		-161	0.32		-107	0.29		-53	0.54		-49	0.46		-24	0.72		-81	0.32		-86	0.39
3	0.5		15	0.4		12	0.29		-76	0.33		-75	0.23		-21	0.47		-64	0.36		-123	0.15		-43	0.28		-67	0.28		-160	0.33		-106	0.3		-52	0.55		-47	0.47		-23	0.73		-80	0.28		-84	0.4
4	0.5		16	0.38		13	0.29		-75	0.33		-73	0.24		-20	0.47		-63	0.33		-121	0.16		-41	0.28		-66	0.29		-158	0.33		-104	0.31		-50	0.56		-46	0.48		-21	0.75		-78	0.29		-83	0.42
6	0.51		18	0.38		15	0.29		-73	0.34		-72	0.26		-18	0.47		-61	0.31		-120	0.16		-40	0.29		-64	0.3		-156	0.34		-103	0.31		-49	0.58		-44	0.5		-20	0.75		-76	0.26		-81	0.43
7	0.51		20	0.36		16	0.29		-72	0.38		-70	0.27		-16	0.46		-60	0.31		-118	0.16		-38	0.29		-63	0.31		-155	0.34		-101	0.33		-47	0.6		-43	0.5		-18	0.75		-75	0.31		-80	0.45
9	0.51		21	0.36		18	0.28		-70	0.38		-69	0.28		-15	0.46		-58	0.33		-116	0.16		-36	0.3		-61	0.31		-153	0.34		-100	0.32		-46	0.61		-41	0.51		-16	0.82		-73	0.28		-78	0.45
10	0.5		23	0.35		20	0.27		-69	0.39		-67	0.29		-13	0.46		-56	0.34		-115	0.16		-35	0.32		-60	0.32		-152	0.34		-98	0.33		-44	0.62		-40	0.53		-15	0.83		-72	0.29		-76	0.49
12	0.5		24	0.35		21	0.26		-67	0.4		-66	0.31		-12	0.46		-55	0.34		-113	0.16		-33	0.34		-58	0.32		-150	0.35		-96	0.33		-43	0.65		-38	0.53		-13	0.83		-70	0.3		-75	0.5
13	0.5		26	0.35		23	0.26		-66	0.4		-64	0.32		-10	0.46		-53	0.34		-112	0.16		-32	0.35		-56	0.32		-149	0.35		-95	0.33		-41	0.65		-36	0.54		-12	0.84		-69	0.31		-73	0.52
15	0.49		27	0.33		24	0.26		-64	0.4		-63	0.33		-9	0.46		-52	0.34		-110	0.17		-30	0.36		-55	0.32		-147	0.36		-93	0.36		-40	0.66		-35	0.54		-10	0.84		-67	0.33		-72	0.53
16	0.49		29	0.33		26	0.25		-63	0.41		-61	0.33		-7	0.46		-50	0.34		-109	0.17		-29	0.36		-53	0.33		-146	0.36		-92	0.39		-38	0.68		-33	0.54		-9	0.88		-66	0.33		-70	0.54
18	0.48		30	0.32		27	0.24		-61	0.41		-60	0.34		-6	0.45		-49	0.35		-107	0.18		-27	0.36		-52	0.33		-144	0.38		-90	0.39		-36	0.69		-32	0.55		-7	0.88		-64	0.35		-69	0.55
20	0.47		32	0.31		29	0.23		-60	0.42		-58	0.36		-4	0.45		-47	0.36		-106	0.18		-26	0.36		-50	0.33		-143	0.38		-89	0.39		-35	0.72		-30	0.56		-6	0.87		-63	0.36		-67	0.56
21	0.46		33	0.31		30	0.23		-58	0.46		-56	0.36		-3	0.45		-46	0.36		-104	0.19		-24	0.37		-49	0.34		-141	0.38		-87	0.39		-33	0.73		-29	0.56		-4	0.87		-61	0.36		-66	0.58
23	0.46		35	0.3		32	0.23		-56	0.45		-55	0.38		-1	0.44		-44	0.37		-103	0.19		-23	0.38		-47	0.34		-140	0.39		-86	0.39		-32	0.74		-27	0.56		-3	0.82		-60	0.38		-64	0.6
24	0.45		36	0.29		33	0.23		-55	0.45		-53	0.39		0	0.44		-43	0.37		-101	0.19		-21	0.38		-46	0.34		-138	0.41		-84	0.39		-30	0.75		-26	0.57		-1	0.81		-58	0.39		-63	0.63
26	0.42		38	0.29		35	0.22		-53	0.46		-52	0.4		1	0.42		-41	0.38		-100	0.2		-20	0.39		-44	0.34		-136	0.42		-83	0.4		-29	0.76		-24	0.57		0	0.8		-56	0.39		-61	0.64
27	0.42		40	0.28		36	0.22		-52	0.45		-50	0.4		3	0.42		-40	0.38		-98	0.2		-18	0.4		-43	0.34		-135	0.42		-81	0.41		-27	0.76		-23	0.57		1	0.76		-55	0.4		-60	0.65
29	0.41		41	0.28		38	0.21		-50	0.45		-49	0.41		4	0.41		-38	0.4		-96	0.2		-16	0.4		-41	0.34		-133	0.43		-80	0.41		-26	0.76		-21	0.56		3	0.69		-53	0.42		-58	0.66
30	0.41		43	0.26		40	0.21		-49	0.44		-47	0.41		6	0.4		-36	0.39		-95	0.21		-15	0.4		-40	0.33		-132	0.46		-78	0.42		-24	0.76		-20	0.56		4	0.68		-52	0.43		-56	0.71
32	0.39		44	0.26		41	0.2		-47	0.42		-46	0.42		7	0.4		-35	0.39		-93	0.21		-13	0.4		-38	0.33		-130	0.47		-76	0.43		-23	0.77		-18	0.56		6	0.66		-50	0.45		-55	0.72
33	0.39		46	0.25		43	0.2		-46	0.41		-44	0.43		9	0.39		-33	0.4		-92	0.21		-12	0.4		-36	0.33		-129	0.48		-75	0.45		-21	0.77		-16	0.56		7	0.65		-49	0.45		-53	0.73
35	0.38		47	0.24		44	0.2		-44	0.4		-43	0.43		10	0.39		-32	0.41		-90	0.22		-10	0.39		-35	0.33		-127	0.48		-73	0.46		-20	0.77		-15	0.55		9	0.58		-47	0.46		-52	0.74
36	0.38		49	0.24		46	0.2		-43	0.4		-41	0.44		12	0.36		-30	0.42		-89	0.23		-9	0.38		-33	0.32		-126	0.49		-72	0.46		-18	0.77		-13	0.55		10	0.57		-46	0.47		-50	0.76
38	0.36		50	0.23		47	0.19		-41	0.39		-40	0.44		13	0.35		-29	0.43		-87	0.23		-7	0.38		-32	0.32		-124	0.51		-70	0.48		-16	0.76		-12	0.54		12	0.56		-44	0.48		-49	0.76
40	0.35		52	0.22		49	0.19		-40	0.39		-38	0.45		15	0.35		-27	0.45		-86	0.24		-6	0.38		-30	0.31		-123	0.52		-69	0.5		-15	0.76		-10	0.54		13	0.55		-43	0.49		-47	0.78
41	0.35		53	0.22		50	0.19		-38	0.38		-36	0.45		16	0.35		-26	0.46		-84	0.24		-4	0.37		-29	0.3		-121	0.53		-67	0.51		-13	0.75		-9	0.54		15	0.51		-41	0.49		-46	0.79
43	0.34		55	0.21		52	0.19		-36	0.37		-35	0.45		18	0.34		-24	0.46		-83	0.25		-3	0.36		-27	0.28		-120	0.53		-66	0.51		-12	0.75		-7	0.5		16	0.49		-40	0.5		-44	0.85
44	0.34		56	0.21		53	0.18		-35	0.37		-33	0.41		20	0.32		-23	0.46		-81	0.25		-1	0.35		-26	0.27		-118	0.54		-64	0.52		-10	0.72		-6	0.49		18	0.48		-38	0.5		-43	0.86
46	0.32		58	0.21		55	0.17		-33	0.35		-32	0.41		21	0.31		-21	0.46		-80	0.25		0	0.34		-24	0.27		-116	0.54		-63	0.54		-9	0.71		-4	0.49		20	0.47		-36	0.51		-41	0.87
47	0.32		60	0.2		56	0.16		-32	0.32		-30	0.4		23	0.31		-20	0.46		-78	0.26		1	0.33		-23	0.26		-115	0.54		-61	0.55		-7	0.7		-3	0.48		21	0.46		-35	0.54		-40	0.88
49	0.31		61	0.2		58	0.16		-30	0.32		-29	0.4		24	0.31		-18	0.46		-76	0.26		3	0.31		-21	0.25		-113	0.54		-60	0.55		-6	0.7		-1	0.46		23	0.42		-33	0.54		-38	1.12
50	0.31		63	0.19		60	0.15		-29	0.32		-27	0.39		26	0.3		-16	0.46		-75	0.26		4	0.31		-20	0.24		-112	0.53		-58	0.56		-4	0.69		0	0.46		24	0.41		-32	0.55		-36	1.13
52	0.29		64	0.19		61	0.14		-27	0.31		-26	0.36		27	0.28		-15	0.46		-73	0.26		6	0.3		-18	0.23		-110	0.53		-56	0.58		-3	0.61		1	0.45		26	0.4		-30	0.56		-35	1.13
53	0.29		66	0.19		63	0.13		-26	0.31		-24	0.34		29	0.28		-13	0.46		-72	0.27		7	0.29		-16	0.23		-109	0.52		-55	0.61		-1	0.61		3	0.46		27	0.39		-29	0.57		-33	1.14
55	0.29		67	0.18		64	0.13		-24	0.3		-23	0.33		30	0.27		-12	0.46		-70	0.27		9	0.29		-15	0.23		-107	0.52		-53	0.62		0	0.6		4	0.43		29	0.38		-27	0.57		-32	1.3
56	0.27		69	0.18		66	0.13		-23	0.29		-21	0.32		32	0.27		-10	0.46		-69	0.28		10	0.28		-13	0.21		-106	0.51		-52	0.62		1	0.58		6	0.41		30	0.37		-26	0.58		-30	1.3
58	0.27		70	0.18		67	0.13		-21	0.28		-20	0.29		33	0.25		-9	0.45		-67	0.28		12	0.28		-12	0.21		-104	0.5		-50	0.64		3	0.53		7	0.4		32	0.36		-24	0.61		-29	1.3
60	0.26		72	0.18		69	0.13		-20	0.27		-18	0.28		35	0.25		-7	0.44		-66	0.29		13	0.26		-10	0.21		-103	0.5		-49	0.64		4	0.51		9	0.4		33	0.35		-23	0.61		-27	1.3
61	0.26		73	0.17		70	0.13		-18	0.26		-16	0.26		36	0.24		-6	0.43		-64	0.29		15	0.25		-9	0.2		-101	0.49		-47	0.65		6	0.51		10	0.38		35	0.35		-21	0.61		-26	1.29
63	0.25		75	0.17		72	0.13		-16	0.25		-15	0.26		38	0.24		-4	0.43		-63	0.29		16	0.25		-7	0.2		-100	0.45		-46	0.66		7	0.51		12	0.36		36	0.34		-20	0.62		-24	1.2
64	0.23		76	0.17		73	0.13		-15	0.25		-13	0.25		40	0.22		-3	0.42		-61	0.31		18	0.25		-6	0.19		-98	0.45		-44	0.66		9	0.49		13	0.34		38	0.33		-18	0.63		-23	1.19
66	0.23		78	0.16		75	0.13		-13	0.24		-12	0.24		41	0.21		-1	0.42		-60	0.3		20	0.25		-4	0.18		-96	0.43		-43	0.68		10	0.48		15	0.34		40	0.32		-16	0.64		-21	1.16
67	0.22		80	0.16		76	0.12		-12	0.24		-10	0.23		43	0.21		0	0.42		-58	0.3		21	0.24		-3	0.18		-95	0.42		-41	0.68		12	0.47		16	0.33		41	0.32		-15	0.65		-20	1.02
69	0.22		81	0.15		78	0.12		-10	0.24		-9	0.22		44	0.2		1	0.43		-56	0.31		23	0.23		-1	0.17		-93	0.42		-40	0.69		13	0.47		18	0.32		43	0.31		-13	0.64		-18	0.93
70	0.21		83	0.14		80	0.11		-9	0.24		-7	0.21		46	0.2		3	0.41		-55	0.31		24	0.23		0	0.17		-92	0.4		-38	0.69		15	0.45		20	0.31		44	0.29		-12	0.61		-16	0.91
72	0.21		84	0.14		81	0.11		-7	0.23		-6	0.21		47	0.19		4	0.39		-53	0.31		26	0.22		1	0.16		-90	0.38		-36	0.69		16	0.43		21	0.31		46	0.28		-10	0.61		-15	0.87
73	0.2		86	0.13		83	0.11		-6	0.24		-4	0.21		49	0.19		6	0.39		-52	0.32		27	0.21		3	0.16		-89	0.38		-35	0.69		18	0.43		23	0.29		47	0.27		-9	0.6		-13	0.85
75	0.2		87	0.13		84	0.1		-4	0.24		-3	0.2		50	0.18		7	0.38		-50	0.32		29	0.21		4	0.15		-87	0.37		-33	0.69		20	0.42		24	0.27		49	0.26		-7	0.6		-12	0.7
76	0.19		89	0.12		86	0.1		-3	0.18		-1	0.2		52	0.18		9	0.38		-49	0.33		30	0.21		6	0.14		-86	0.33		-32	0.69		21	0.41		26	0.26		50	0.25		-6	0.56		-10	0.67
78	0.19		90	0.12		87	0.1		-1	0.17		0	0.2		53	0.17		10	0.35		-47	0.34		32	0.2		7	0.14		-84	0.33		-30	0.66		23	0.39		27	0.25		52	0.24		-4	0.55		-9	0.65
80	0.19		92	0.12		89	0.1		0	0.17		1	0.2		55	0.17		12	0.32		-46	0.34		33	0.19		9	0.13		-83	0.32		-29	0.65		24	0.39		29	0.25		53	0.24		-3	0.54		-7	0.63
81	0.19		93	0.11		90	0.09		1	0.17		3	0.19		56	0.16		13	0.32		-44	0.34		35	0.19		10	0.13		-81	0.31		-27	0.65		26	0.38		30	0.24		55	0.23		-1	0.54		-6	0.52
83	0.18		95	0.11		92	0.09		3	0.17		4	0.19		58	0.16		15	0.32		-43	0.34		36	0.19		12	0.13		-80	0.28		-26	0.64		27	0.38		32	0.23		56	0.23		0	0.52		-4	0.51
84	0.16		96	0.11		93	0.09		4	0.18		6	0.18		60	0.15		16	0.31		-41	0.34		38	0.18		13	0.13		-78	0.27		-24	0.58		29	0.34		33	0.24		58	0.22		1	0.48		-3	0.51
86	0.16		98	0.11		95	0.09		6	0.16		7	0.17		61	0.14		18	0.31		-40	0.33		40	0.18		15	0.13		-76	0.26		-23	0.57		30	0.34		35	0.23		60	0.21		3	0.5		-1	0.49
87	0.16		100	0.1		96	0.09		7	0.16		9	0.17		63	0.14		20	0.32		-38	0.32		41	0.17		16	0.12		-75	0.25		-21	0.56		32	0.34		36	0.23		61	0.21		4	0.46		0	0.45
89	0.16		101	0.11		98	0.09		9	0.16		10	0.16		64	0.13		21	0.31		-36	0.32		43	0.17		18	0.12		-73	0.24		-20	0.55		33	0.33		38	0.22		63	0.2		6	0.45		1	0.44
90	0.16		103	0.1		100	0.08		10	0.15		12	0.16		66	0.13		23	0.29		-35	0.3		44	0.16		20	0.12		-72	0.23		-18	0.48		35	0.31		40	0.21		64	0.2		7	0.41		3	0.42
92	0.16		104	0.1		101	0.08		12	0.14		13	0.15		67	0.12		24	0.28		-33	0.31		46	0.16		21	0.11		-70	0.22		-16	0.45		36	0.3		41	0.21		66	0.19		9	0.45		4	0.42
93	0.15		106	0.1		103	0.08		13	0.14		15	0.14		69	0.12		26	0.28		-32	0.31		47	0.16		23	0.11		-69	0.21		-15	0.43		38	0.3		43	0.21		67	0.19		10	0.38		6	0.41
95	0.14		107	0.1		104	0.08		15	0.13		16	0.13		70	0.12		27	0.26		-30	0.32		49	0.15		24	0.11		-67	0.2		-13	0.43		40	0.29		44	0.21		69	0.18		12	0.36		7	0.36
96	0.14		109	0.09		106	0.08		16	0.13		18	0.13		72	0.12		29	0.25		-29	0.32		50	0.15		26	0.11		-66	0.2		-12	0.42		41	0.29		46	0.2		70	0.18		13	0.35		9	0.36
98	0.14		110	0.09		107	0.08		18	0.13		20	0.13		73	0.12		30	0.25		-27	0.32		52	0.14		27	0.11		-64	0.19		-10	0.41		43	0.28		47	0.2		72	0.17		15	0.33		10	0.36
100	0.13		112	0.09		109	0.08		20	0.13		21	0.13		75	0.12		32	0.25		-26	0.32		53	0.13		29	0.1		-63	0.19		-9	0.34		44	0.27		49	0.2		73	0.17		16	0.33		12	0.35
101	0.12		113	0.09		110	0.07		21	0.13		23	0.13		76	0.11		33	0.24		-24	0.31		55	0.13		30	0.1		-61	0.19		-7	0.33		46	0.27		50	0.19		75	0.16		18	0.32		13	0.34
103	0.12		115	0.09		112	0.06		23	0.12		24	0.12		78	0.11		35	0.23		-23	0.31		56	0.13		32	0.1		-60	0.18		-6	0.32		47	0.26		52	0.18		76	0.16		20	0.3		15	0.31
104	0.12		116	0.09		113	0.06		24	0.12		26	0.12		80	0.11		36	0.22		-21	0.31		58	0.12		33	0.09		-58	0.18		-4	0.25		49	0.25		53	0.18		78	0.15		21	0.28		16	0.3
106	0.11		118	0.08		115	0.06		26	0.12		27	0.12		81	0.1		38	0.21		-20	0.32		60	0.12		35	0.09		-56	0.18		-3	0.25		50	0.25		55	0.18		80	0.14		23	0.27		18	0.3
107	0.11		120	0.08		116	0.06		27	0.12		29	0.11		83	0.1		40	0.22		-18	0.31		61	0.12		36	0.08		-55	0.18		-1	0.24		52	0.24		56	0.18		81	0.14		24	0.27		20	0.29
109	0.11		121	0.08		118	0.06		29	0.12		30	0.11		84	0.1		41	0.21		-16	0.31		63	0.11		38	0.08		-53	0.17		0	0.23		53	0.24		58	0.17		83	0.13		26	0.26		21	0.27
110	0.1		123	0.07		120	0.05		30	0.12		32	0.11		86	0.1		43	0.2		-15	0.31		64	0.11		40	0.07		-52	0.16		1	0.22		55	0.23		60	0.17		84	0.13		27	0.25		23	0.26
112	0.1		124	0.06		121	0.05		32	0.11		33	0.11		87	0.1		44	0.2		-13	0.31		66	0.11		41	0.07		-50	0.16		3	0.21		56	0.23		61	0.16		86	0.12		29	0.24		24	0.26
113	0.1		126	0.06		123	0.05		33	0.11		35	0.1		89	0.1		46	0.19		-12	0.31		67	0.11		43	0.07		-49	0.14		4	0.21		58	0.22		63	0.16		87	0.12		30	0.23		26	0.24
115	0.1		127	0.06		124	0.05		35	0.11		36	0.1		90	0.1		47	0.19		-10	0.29		69	0.11		44	0.07		-47	0.13		6	0.2		60	0.21		64	0.16		89	0.12		32	0.23		27	0.23
116	0.1		129	0.05		126	0.04		36	0.11		38	0.1		92	0.1		49	0.18		-9	0.29		70	0.11		46	0.06		-46	0.12		7	0.2		61	0.2		66	0.15		90	0.11		33	0.21		29	0.22
118	0.09		130	0.05		127	0.04		38	0.11		40	0.1		93	0.1		50	0.17		-7	0.29		72	0.11		47	0.06		-44	0.12		9	0.2		63	0.2		67	0.14		92	0.11		35	0.21		30	0.21
120	0.09		132	0.05		129	0.04		40	0.1		41	0.09		95	0.1		52	0.17		-6	0.28		73	0.1		49	0.06		-43	0.11		10	0.19		64	0.2		69	0.14		93	0.11		36	0.21		32	0.21
121	0.09		133	0.05		130	0.04		41	0.1		43	0.09		96	0.1		53	0.17		-4	0.27		75	0.1		50	0.07		-41	0.1		12	0.19		66	0.19		70	0.14		95	0.11		38	0.19		33	0.2
123	0.09		135	0.05		132	0.04		43	0.1		44	0.09		98	0.1		55	0.16		-3	0.27		76	0.09		52	0.07		-40	0.1		13	0.18		67	0.2		72	0.14		96	0.11		40	0.19		35	0.2
124	0.09		136	0.04		133	0.04		44	0.1		46	0.09		100	0.1		56	0.16		-1	0.26		78	0.09		53	0.07		-38	0.1		15	0.18		69	0.19		73	0.14		98	0.11		41	0.18		36	0.19
126	0.08		138	0.04		135	0.04		46	0.1		47	0.09		101	0.09		58	0.16		0	0.26		80	0.09		55	0.06		-36	0.09		16	0.18		70	0.19		75	0.14		100	0.11		43	0.17		38	0.19
127	0.08		140	0.05		136	0.04		47	0.1		49	0.09		103	0.09		60	0.15		1	0.26		81	0.09		56	0.06		-35	0.09		18	0.18		72	0.19		76	0.14		101	0.11		44	0.17		40	0.19
129	0.08		141	0.04		138	0.04		49	0.1		50	0.09		104	0.09		61	0.15		3	0.26		83	0.08		58	0.06		-33	0.09		20	0.18		73	0.18		78	0.13		103	0.11		46	0.16		41	0.18
130	0.08		143	0.05		140	0.04		50	0.1		52	0.09		106	0.08		63	0.14		4	0.25		84	0.08		60	0.06		-32	0.09		21	0.17		75	0.18		80	0.13		104	0.1		47	0.15		43	0.18
132	0.08		144	0.05		141	0.04		52	0.1		53	0.09		107	0.08		64	0.14		6	0.25		86	0.08		61	0.06		-30	0.09		23	0.17		76	0.17		81	0.13		106	0.09		49	0.14		44	0.17
133	0.07		146	0.04		143	0.03		53	0.09		55	0.09		109	0.07		66	0.13		7	0.24		87	0.08		63	0.05		-29	0.08		24	0.17		78	0.16		83	0.12		107	0.09		50	0.14		46	0.17
135	0.07		147	0.04		144	0.03		55	0.09		56	0.09		110	0.07		67	0.13		9	0.24		89	0.08		64	0.05		-27	0.08		26	0.16		80	0.16		84	0.12		109	0.08		52	0.13		47	0.17
136	0.07		149	0.04		146	0.03		56	0.09		58	0.09		112	0.06		69	0.13		10	0.24		90	0.08		66	0.05		-26	0.07		27	0.16		81	0.15		86	0.12		110	0.07		53	0.12		49	0.17
138	0.07		150	0.04		147	0.03		58	0.09		60	0.09		113	0.06		70	0.13		12	0.23		92	0.08		67	0.05		-24	0.06		29	0.15		83	0.14		87	0.11		112	0.06		55	0.12		50	0.16
140	0.07		152	0.03		149	0.03		60	0.09		61	0.09		115	0.06		72	0.13		13	0.23		93	0.08		69	0.05		-23	0.06		30	0.14		84	0.14		89	0.12		113	0.06		56	0.11		52	0.16
141	0.07		153	0.03		150	0.03		61	0.08		63	0.09		116	0.06		73	0.12		15	0.23		95	0.07		70	0.04		-21	0.04		32	0.14		86	0.13		90	0.12		115	0.05		58	0.11		53	0.15
143	0.07		155	0.03		152	0.03		63	0.07		64	0.09		118	0.06		75	0.12		16	0.22		96	0.07		72	0.04		-20	0.03		33	0.14		87	0.13		92	0.11		116	0.05		60	0.1		55	0.14
144	0.06		156	0.03		153	0.03		64	0.06		66	0.08		120	0.06		76	0.12		18	0.21		98	0.07		73	0.04		-18	0.02		35	0.13		89	0.13		93	0.11		118	0.05		61	0.1		56	0.14
146	0.06		158	0.03		155	0.02		66	0.06		67	0.08		121	0.06		78	0.12		20	0.21		100	0.06		75	0.04		-16	0.01		36	0.13		90	0.13		95	0.14		120	0.04		63	0.1		58	0.13
147	0.05		160	0.03		156	0.02		67	0.06		69	0.08		123	0.06		80	0.11		21	0.2		101	0.05		76	0.03		-15	-0.02		38	0.13		92	0.12		96	0.14		121	0.04		64	0.1		60	0.13
149	0.05		161	0.03		158	0.02		69	0.06		70	0.07		124	0.06		81	0.1		23	0.19		103	0.05		78	0.03		-13	-0.02		40	0.13		93	0.12		98	0.14		123	0.05		66	0.1		61	0.13
150	0.04		163	0.02		160	0.02		70	0.05		72	0.06		126	0.05		83	0.11		24	0.19		104	0.05		80	0.03		-12	-0.03		41	0.12		95	0.11		100	0.15		124	0.05		67	0.1		63	0.12
152	0.04		164	0.02		161	0.02		72	0.05		73	0.06		127	0.05		84	0.1		26	0.19		106	0.05		81	0.03		-10	-0.03		43	0.12		96	0.1		101	0.15		126	0.05		69	0.1		64	0.11
153	0.03		166	0.02		163	0.02		73	0.05		75	0.05		129	0.05		86	0.1		27	0.18		107	0.05		83	0.03		-9	-0.03		44	0.12		98	0.1		103	0.16		127	0.05		70	0.09		66	0.11
155	0.03		167	0.02		164	0.02		75	0.05		76	0.05		130	0.04		87	0.1		29	0.18		109	0.05		84	0.02		-7	-0.02		46	0.11		100	0.1		104	0.16		129	0.05		72	0.09		67	0.1
156	0.03		169	0.02		166	0.02		76	0.05		78	0.04		132	0.04		89	0.1		30	0.17		110	0.05		86	0.03		-6	-0.02		47	0.1		101	0.1		106	0.16		130	0.04		73	0.09		69	0.11
158	0.03		170	0.02		167	0.02		78	0.05		80	0.04		133	0.04		90	0.1		32	0.17		112	0.05		87	0.03		-4	-0.02		49	0.1		103	0.1		107	0.16		132	0.04		75	0.08		70	0.11
160	0.03		172	0.01		169	0.02		80	0.05		81	0.04		135	0.04		92	0.1		33	0.17		113	0.05		89	0.02		-3	-0.01		50	0.1		104	0.1		109	0.16		133	0.04		76	0.08		72	0.1
161	0.03		173	0.01		170	0.02		81	0.05		83	0.04		136	0.04		93	0.1		35	0.17		115	0.04		90	0.02		-1	-0.01		52	0.1		106	0.1		110	0.16		135	0.04		78	0.07		73	0.1
163	0.03		175	0.01		172	0.02		83	0.05		84	0.04		138	0.04		95	0.09		36	0.16		116	0.04		92	0.02		0	-0.01		53	0.09		107	0.1		112	0.16		136	0.04		80	0.06		75	0.1
164	0.02		176	0.01		173	0.02		84	0.05		86	0.04		140	0.04		96	0.09		38	0.16		118	0.04		93	0.02		1	0		55	0.09		109	0.1		113	0.16		138	0.04		81	0.06		76	0.09
166	0.02		178	0.01		175	0.02		86	0.05		87	0.03		141	0.04		98	0.09		40	0.16		120	0.04		95	0.02		3	0		56	0.09		110	0.1		115	0.15		140	0.04		83	0.05		78	0.08
167	0.02		180	0.01		176	0.01		87	0.05		89	0.03		143	0.03		100	0.09		41	0.16		121	0.04		96	0.02		4	0.01		58	0.09		112	0.09		116	0.15		141	0.04		84	0.05		80	0.08
169	0.02		181	0.01		178	0.01		89	0.05		90	0.04		144	0.03		101	0.09		43	0.15		123	0.03		98	0.02		6	0.01		60	0.09		113	0.09		118	0.14		143	0.04		86	0.05		81	0.08
170	0.02		183	0.01		180	0.01		90	0.05		92	0.04		146	0.03		103	0.08		44	0.14		124	0.03		100	0.02		7	0.01		61	0.09		115	0.09		120	0.14		144	0.04		87	0.05		83	0.08
172	0.01		184	0.01		181	0.01		92	0.05		93	0.04		147	0.03		104	0.09		46	0.14		126	0.03		101	0.02		9	0.01		63	0.09		116	0.08		121	0.13		146	0.04		89	0.05		84	0.06
173	0.01		186	0		183	0.01		93	0.05		95	0.04		149	0.03		106	0.08		47	0.13		127	0.03		103	0.02		10	0.01		64	0.09		118	0.08		123	0.12		147	0.04		90	0.04		86	0.06
175	0.01		187	0		184	0.01		95	0.04		96	0.04		150	0.02		107	0.07		49	0.13		129	0.03		104	0.02		12	0.01		66	0.09		120	0.08		124	0.1		149	0.04		92	0.04		87	0.06
176	0.01		189	0		186	0.01		96	0.04		98	0.04		152	0.02		109	0.06		50	0.13		130	0.03		106	0.02		13	-0.01		67	0.08		121	0.08		126	0.08		150	0.04		93	0.04		89	0.06
178	0.01		190	0		187	0.01		98	0.04		100	0.04		153	0.02		110	0.06		52	0.13		132	0.02		107	0.02		15	-0.01		69	0.08		123	0.08		127	0.08		152	0.04		95	0.04		90	0.05
180	0.01		192	0		189	0.01		100	0.04		101	0.04		155	0.02		112	0.06		53	0.13		133	0.02		109	0.02		16	-0.02		70	0.08		124	0.08		129	0.08		153	0.04		96	0.04		92	0.05
181	0.01		193	0		190	0.01		101	0.03		103	0.04		156	0.02		113	0.06		55	0.12		135	0.02		110	0.02		18	-0.02		72	0.08		126	0.08		130	0.06		155	0.03		98	0.04		93	0.05
183	0.01		195	0		192	0		103	0.03		104	0.04		158	0.02		115	0.06		56	0.12		136	0.02		112	0.02		20	-0.03		73	0.08		127	0.08		132	0.05		156	0.03		100	0.03		95	0.05
184	0.01		196	0		193	0		104	0.03		106	0.04		160	0.02		116	0.06		58	0.11		138	0.02		113	0.02		21	-0.03		75	0.08		129	0.08		133	0.05		158	0.03		101	0.03		96	0.05
186	0.01		198	0		195	0		106	0.03		107	0.04		161	0.02		118	0.06		60	0.11		140	0.02		115	0.02		23	-0.03		76	0.08		130	0.08		135	0.05		160	0.03		103	0.03		98	0.05
187	0.01		200	0		196	0		107	0.03		109	0.04		163	0.02		120	0.06		61	0.11		141	0.02		116	0.02		24	-0.02		78	0.08		132	0.08		136	0.05		161	0.03		104	0.03		100	0.05
189	0					198	0		109	0.03		110	0.03		164	0.02		121	0.06		63	0.11		143	0.02		118	0.02		26	-0.02		80	0.07		133	0.07		138	0.05		163	0.02		106	0.02		101	0.05
190	0					200	0		110	0.03		112	0.03		166	0.02		123	0.06		64	0.11		144	0.02		120	0.02		27	-0.01		81	0.07		135	0.07		140	0.05		164	0.02		107	0.02		103	0.05
192	0								112	0.03		113	0.03		167	0.02		124	0.06		66	0.11		146	0.02		121	0.02		29	-0.01		83	0.07		136	0.07		141	0.04		166	0.02		109	0.02		104	0.04
193	0								113	0.03		115	0.03		169	0.02		126	0.05		67	0.11		147	0.02		123	0.02		30	0		84	0.07		138	0.06		143	0.04		167	0.02		110	0.01		106	0.03
195	0								115	0.03		116	0.02		170	0.02		127	0.05		69	0.11		149	0.02		124	0.02		32	0		86	0.07		140	0.06		144	0.04		169	0.02		112	0		107	0.03
196	0								116	0.03		118	0.02		172	0.02		129	0.05		70	0.1		150	0.02		126	0.02		33	0.01		87	0.06		141	0.06		146	0.04		170	0.01		113	0.03		109	0.02
198	0								118	0.03		120	0.02		173	0.02		130	0.05		72	0.1		152	0.02		127	0.01		35	0.01		89	0.06		143	0.05		147	0.03		172	0.01		115	-0.01		110	0.02
200	0								120	0.03		121	0.02		175	0.02		132	0.05		73	0.1		153	0.02		129	0.01		36	0.02		90	0.06		144	0.05		149	0.03		173	0.01		116	-0.01		112	0.01
									121	0.03		123	0.02		176	0.01		133	0.05		75	0.1		155	0.02		130	0.01		38	0.02		92	0.06		146	0.05		150	0.03		175	0.01		118	0.02		113	0.01
									123	0.03		124	0.02		178	0.01		135	0.05		76	0.09		156	0.02		132	0.01		40	0.02		93	0.05		147	0.04		152	0.03		176	0.01		120	-0.01		115	0.01
									124	0.03		126	0.02		180	0.01		136	0.05		78	0.09		158	0.02		133	0.01		41	0.02		95	0.05		149	0.04		153	0.03		178	0.01		121	-0.01		116	0.01
									126	0.03		127	0.02		181	0		138	0.04		80	0.09		160	0.02		135	0		43	0.03		96	0.05		150	0.04		155	0.02		180	0.01		123	-0.01		118	0.01
									127	0.02		129	0.02		183	-0.01		140	0.04		81	0.08		161	0.02		136	0		44	0.03		98	0.05		152	0.04		156	0.02		181	0		124	-0.01		120	0.01
									129	0.02		130	0.02		184	-0.01		141	0.04		83	0.08		163	0.02		138	0		46	0.03		100	0.04		153	0.04		158	0.02		183	0		126	-0.01		121	0.01
									130	0.02		132	0.02		186	-0.01		143	0.03		84	0.08		164	0.02		140	0		47	0.03		101	0.04		155	0.03		160	0.02		184	0		127	-0.01		123	0.01
									132	0.02		133	0.02		187	-0.01		144	0.03		86	0.08		166	0.02		141	0		49	0.03		103	0.04		156	0.03		161	0.02		186	-0.01		129	-0.01		124	0.01
									133	0.02		135	0.02		189	-0.01		146	0.03		87	0.07		167	0.02		143	0		50	0.03		104	0.04		158	0.02		163	0.02		187	-0.01		130	-0.02		126	0.01
									135	0.02		136	0.02		190	-0.01		147	0.03		89	0.06		169	0.02		144	0		52	0.03		106	0.04		160	0.02		164	0.02		189	-0.01		132	-0.02		127	0.01
									136	0.02		138	0.02		192	-0.01		149	0.03		90	0.06		170	0.02		146	0		53	0.03		107	0.04		161	0.02		166	0.02		190	-0.01		133	-0.02		129	0.01
									138	0.03		140	0.02		193	0		150	0.03		92	0.06		172	0.02		147	0		55	0.03		109	0.04		163	0.02		167	0.02		192	-0.01		135	-0.02		130	0.01
									140	0.02		141	0.02		195	0		152	0.03		93	0.06		173	0.02		149	0		56	0.03		110	0.04		164	0.02		169	0.02		193	-0.01		136	-0.02		132	0.01
									141	0.02		143	0.02		196	0.01		153	0.03		95	0.06		175	0.02		150	0		58	0.03		112	0.05		166	0.02		170	0.02		195	-0.01		138	-0.02		133	0.01
									143	0.02		144	0.02		198	0.01		155	0.03		96	0.05		176	0.02		152	0		60	0.03		113	0.04		167	0.02		172	0.02		196	0		140	-0.02		135	0.01
									144	0.02		146	0.02		200	0		156	0.03		98	0.05		178	0.02		153	0		61	0.03		115	0.04		169	0.02		173	0.02		198	0		141	-0.02		136	0.01
									146	0.02		147	0.02					158	0.03		100	0.05		180	0.02		155	0		63	0.03		116	0.04		170	0.02		175	0.02		200	0		143	-0.02		138	0.01
									147	0.02		149	0.02					160	0.03		101	0.05		181	0.02		156	0		64	0.03		118	0.04		172	0.02		176	0.02					144	-0.02		140	0.01
									149	0.02		150	0.01					161	0.03		103	0.05		183	0.01		158	-0.01		66	0.02		120	0.04		173	0.02		178	0.02					146	-0.02		141	0.01
									150	0.02		152	0.01					163	0.02		104	0.05		184	0.01		160	-0.01		67	0.02		121	0.04		175	0.02		180	0.02					147	-0.02		143	0.01
									152	0.02		153	0.01					164	0.02		106	0.05		186	0.01		161	0		69	0.02		123	0.04		176	0.02		181	0.02					149	-0.02		144	0.01
									153	0.01		155	0.01					166	0.02		107	0.04		187	0.01		163	-0.01		70	0.01		124	0.04		178	0.02		183	0.01					150	-0.02		146	0.01
									155	0.01		156	0					167	0.02		109	0.04		189	0		164	0		72	0.01		126	0.04		180	0.02		184	0.01					152	-0.02		147	0.01
									156	0.01		158	0					169	0.02		110	0.04		190	0		166	0		73	0.01		127	0.04		181	0.02		186	0.01					153	-0.03		149	0.01
									158	0.01		160	0					170	0.02		112	0.04		192	0		167	0		75	0.01		129	0.04		183	0.02		187	0					155	-0.03		150	0.01
									160	0.01		161	0					172	0.02		113	0.04		193	0		169	0		76	0.01		130	0.04		184	0.01		189	0					156	-0.03		152	0.01
									161	0.01		163	0					173	0.02		115	0.04		195	0		170	0		78	0.01		132	0.04		186	0.01		190	0					158	-0.04		153	0.01
									163	0.01		164	0					175	0.02		116	0.04		196	0		172	0		80	0.01		133	0.04		187	0.01		192	0					160	-0.04		155	0.01
									164	0.01		166	0					176	0.01		118	0.04		198	0		173	0		81	0.01		135	0.04		189	0.01		193	0					161	-0.04		156	0.01
									166	0		167	0					178	0.01		120	0.03		200	0		175	0		83	0.01		136	0.04		190	0.01		195	0					163	-0.04		158	0.01
									167	0		169	0					180	0.01		121	0.03					176	0		84	0.01		138	0.04		192	0.01		196	0					164	-0.04		160	0.01
									169	0		170	0					181	0.01		123	0.03					178	0		86	0.01		140	0.04		193	0		198	-0.01					166	-0.04		161	0.01
									170	0		172	0					183	0		124	0.03					180	0		87	0.01		141	0.03		195	0		200	0					167	-0.05		163	0.01
									172	0		173	0					184	-0.01		126	0.03					181	0		89	0.01		143	0.04		196	0								169	-0.05		164	0.01
									173	0		175	0					186	-0.01		127	0.03					183	0		90	0.01		144	0.03		198	0								170	-0.05		166	0.01
									175	0		176	0					187	-0.01		129	0.02					184	0		92	0.01		146	0.02		200	0								172	-0.05		167	0.01
									176	0		178	0					189	-0.01		130	0.02					186	0		93	0.01		147	0.03											173	-0.05		169	0.01
									178	-0.01		180	0					190	-0.01		132	0.02					187	0		95	0.01		149	0.02											175	-0.05		170	0.01
									180	-0.01		181	0					192	-0.01		133	0.02					189	0		96	0.01		150	0.02											176	-0.05		172	0.01
									181	-0.01		183	0					193	-0.01		135	0.02					190	0		98	0.01		152	0.01											178	-0.05		173	0.01
									183	-0.01		184	0					195	-0.01		136	0.02					192	0		100	0.01		153	0.01											180	-0.05		175	0.01
									184	0		186	0					196	-0.01		138	0.02					193	0		101	0.01		155	0.01											181	-0.05		176	0
									186	0		187	0					198	0		140	0.02					195	0		103	0.01		156	0											183	-0.01		178	-0.01
									187	-0.01		189	0					200	0		141	0.02					196	0		104	0.01		158	0											184	-0.01		180	-0.01
									189	-0.01		190	0								143	0.02					198	0		106	0.01		160	0											186	-0.01		181	-0.01
									190	-0.01		192	0								144	0.02					200	0		107	0.01		161	0											187	-0.01		183	-0.01
									192	0		193	0								146	0.02								109	0.01		163	-0.01											189	-0.01		184	-0.01
									193	0		195	0.01								147	0.02								110	0.01		164	-0.01											190	-0.01		186	-0.01
									195	0		196	0.01								149	0.02								112	0.01		166	0											192	0		187	-0.01
									196	0		198	0.01								150	0.02								113	0.01		167	0											193	0		189	-0.01
									198	0		200	0								152	0.02								115	0.01		169	-0.01											195	0		190	-0.01
									200	0											153	0.02								116	0.01		170	-0.01											196	0		192	-0.01
																					155	0.02								118	0		172	-0.01											198	-0.01		193	-0.01
																					156	0.02								120	-0.01		173	-0.01											200	0		195	-0.01
																					158	0.02								121	-0.01		175	-0.01														196	0
																					160	0.02								123	-0.01		176	-0.01														198	0
																					161	0.02								124	-0.01		178	-0.01														200	0
																					163	0.02								126	-0.01		180	-0.01
																					164	0.02								127	-0.01		181	-0.01
																					166	0.02								129	-0.01		183	0
																					167	0.02								130	-0.01		184	0
																					169	0.02								132	-0.02		186	-0.01
																					170	0.02								133	-0.02		187	0
																					172	0.02								135	-0.02		189	-0.01
																					173	0.02								136	-0.02		190	0
																					175	0.02								138	-0.02		192	0
																					176	0.02								140	-0.02		193	0.01
																					178	0.02								141	-0.03		195	0.01
																					180	0.01								143	-0.03		196	0.01
																					181	0.01								144	-0.03		198	0.01
																					183	0.01								146	-0.03		200	0
																					184	0.01								147	-0.04
																					186	0.01								149	-0.04
																					187	0								150	-0.04
																					189	0								152	-0.04
																					190	0								153	-0.04
																					192	0								155	-0.04
																					193	0								156	-0.04
																					195	0								158	-0.04
																					196	0								160	-0.04
																					198	0								161	-0.04
																					200	0								163	-0.04
																														164	-0.03
																														166	-0.02
																														167	-0.02
																														169	-0.02
																														170	-0.02
																														172	-0.02
																														173	-0.02
																														175	-0.02
																														176	-0.02
																														178	-0.02
																														180	-0.02
																														181	-0.02
																														183	-0.02
																														184	-0.02
																														186	-0.02
																														187	-0.01
																														189	-0.01
																														190	-0.01
																														192	0
																														193	0
																														195	0
																														196	0
																														198	0
																														200	0

## Sheet: Fig. 4_type_B_commercial
Pressure (daPa)	Admittance (mL)		Pressure (daPa)	Admittance (mL)		Pressure (daPa)	Admittance (mL)		Pressure (daPa)	Admittance (mL)		Pressure (daPa)	Admittance (mL)
-113	-5.4		-120	0		-15	-0.04		-398	-0.03		-398	1.15
-112	-5.4		-118	0.23		-13	-0.03		-396	-0.03		-396	1.15
-110	-5.3		-116	0.28		-12	-0.04		-395	-0.03		-395	1.15
-109	-5.25		-115	0.28		-10	-0.04		-393	-0.03		-393	1.14
-107	-5.21		-113	0.38		-9	-0.04		-392	-0.03		-392	1.14
-106	-5.21		-112	0.42		-7	-0.04		-390	-0.03		-390	1.15
-104	-5.21		-110	0.47		-6	-0.04		-389	-0.03		-389	1.15
-103	-5.16		-109	0.47		-4	-0.04		-387	-0.03		-387	1.14
-101	-5.02		-107	0.47		-3	-0.03		-386	-0.03		-386	1.14
-100	-4.97		-106	0.52		-1	-0.03		-384	-0.03		-384	1.14
-98	-4.88		-104	0.52		0	-0.03		-383	-0.03		-383	1.14
-96	-4.83		-103	0.52		1	-0.03		-381	-0.03		-381	1.13
-95	-4.74		-101	0.38		3	-0.03		-380	-0.03		-380	1.13
-93	-4.69		-100	0.38		4	-0.03		-378	-0.03		-378	1.12
-92	-4.69		-98	0.42		6	-0.03		-376	-0.04		-376	1.11
-90	-4.64		-96	0.42		7	-0.03		-375	-0.04		-375	1.12
-89	-4.55		-95	0.38		9	-0.03		-373	-0.04		-373	1.1
-87	-4.5		-93	0.38		10	-0.03		-372	-0.05		-372	1.09
-86	-4.5		-92	0.38		12	-0.03		-370	-0.06		-370	1.09
-84	-4.5		-90	0.33		13	-0.03		-369	-0.06		-369	1.08
-83	-4.5		-89	0.33		15	-0.03		-367	-0.07		-367	1.05
-81	-4.5		-87	0.28		16	-0.03		-366	-0.07		-366	1.04
-80	-4.5		-86	0.23		18	-0.03		-364	-0.07		-364	1.04
-78	-4.5		-84	0.23		20	-0.03		-363	-0.07		-363	1.05
-76	-4.55		-83	0.19		21	-0.03		-361	-0.07		-361	1.05
-75	-4.5		-81	0.19		23	-0.04		-360	-0.07		-360	1.02
-73	-4.5		-80	0.38		24	-0.05		-358	-0.07		-358	1.02
-72	-4.5		-78	0.38		26	-0.05		-356	-0.07		-356	1.02
-70	-4.36		-76	0.42		27	-0.05		-355	-0.07		-355	1.02
-69	-4.32		-75	0.42		29	-0.05		-353	-0.07		-353	0.92
-67	-4.32		-73	0.42		30	-0.05		-352	-0.07		-352	0.79
-66	-4.27		-72	0.42		32	-0.05		-350	-0.07		-350	0.4
-64	-4.22		-70	0.42		33	-0.06		-349	-0.07		-349	0.39
-63	-4.03		-69	0.42		35	-0.06		-347	-0.07		-347	0.24
-61	-4.03		-67	0.42		36	-0.06		-346	-0.07		-346	0.06
-60	-3.99		-66	0.42		38	-0.07		-344	-0.07		-344	-0.22
-58	-3.99		-64	0.42		40	-0.07		-343	-0.07		-343	-0.22
-56	-3.89		-63	0.33		41	-0.07		-341	-0.07		-341	-0.27
-55	-3.85		-61	0.33		43	-0.07		-340	-0.07		-340	-0.27
-53	-3.85		-60	0.33		44	-0.07		-338	-0.07		-338	-0.17
-52	-3.8		-58	0.33		46	-0.07		-336	-0.07		-336	-0.11
-50	-3.8		-56	0.33		47	-0.07		-335	-0.07		-335	0.36
-49	-3.75		-55	0.33		49	-0.07		-333	-0.07		-333	0.45
-47	-3.75		-53	0.33		50	-0.07		-332	-0.07		-332	0.44
-46	-3.75		-52	0.33		52	-0.07		-330	-0.07		-330	0.62
-44	-3.75		-50	0.38		53	-0.07		-329	-0.07		-329	0.96
-43	-3.75		-49	0.38		55	-0.06		-327	-0.07		-327	0.96
-41	-3.71		-47	0.38		56	-0.06		-326	-0.07		-326	0.96
-40	-3.66		-46	0.38		58	-0.06		-324	-0.07		-324	0.96
-38	-3.66		-44	0.38		60	-0.06		-323	-0.07		-323	0.96
-36	-3.66		-43	0.38		61	-0.05		-321	-0.07		-321	0.96
-35	-3.61		-41	0.38		63	-0.05		-320	-0.07		-320	0.97
-33	-3.52		-40	0.42		64	-0.05		-318	-0.07		-318	0.97
-32	-3.47		-38	0.42		66	-0.04		-316	-0.07		-316	0.97
-30	-3.42		-36	0.42		67	-0.03		-315	-0.07		-315	0.97
-29	-3.42		-35	0.47		69	-0.02		-313	-0.07		-313	0.98
-27	-3.42		-33	0.47		70	-0.02		-312	-0.07		-312	0.98
-26	-3.38		-32	0.47		72	-0.01		-310	-0.07		-310	0.98
-24	-3.28		-30	0.52		73	0		-309	-0.07		-309	0.97
-23	-3.24		-29	0.52		75	-0.01		-307	-0.07		-307	0.97
-21	-3.24		-27	0.47		76	0		-306	-0.07		-306	0.96
-20	-3.24		-26	0.47		78	0.01		-304	-0.07		-304	0.95
-18	-3.24		-24	0.42		80	0.02		-303	-0.07		-303	0.94
-16	-3.24		-23	0.42		81	0.08		-301	-0.07		-301	0.94
-15	-3.24		-21	0.42		83	0.08		-300	-0.07		-300	0.93
-13	-3.24		-20	0.42		84	0.09		-298	-0.07		-298	0.93
-12	-3.33		-18	0.42		86	0.1		-296	-0.07		-296	0.92
-10	-3.42		-16	0.42		87	0.11		-295	-0.07		-295	0.92
-9	-3.42		-15	0.42		89	0.11		-293	-0.07		-293	0.91
-7	-3.42		-13	0.42		90	0.12		-292	-0.07		-292	0.91
-6	-3.42		-12	0.52		92	0.13		-290	-0.07		-290	0.9
-4	-3.52		-10	0.42		93	0.14		-289	-0.07		-289	0.9
-3	-3.52		-9	0.47		95	0.15		-287	-0.07		-287	0.89
-1	-3.52		-7	0.52		96	0.16		-286	-0.07		-286	0.89
0	-3.52		-6	0.52		98	0.16		-284	-0.07		-284	0.89
1	-3.52		-4	0.47		100	0.15		-283	-0.07		-283	0.89
3	-3.57		-3	0.42		101	0.13		-281	-0.07		-281	0.89
4	-3.61		-1	0.42		103	0.12		-280	-0.07		-280	0.89
6	-3.61		0	0.42		104	0.11		-278	-0.07		-278	0.88
7	-3.61		1	0.42		106	0.1		-276	-0.07		-276	0.85
9	-3.66		3	0.47		107	0.08		-275	-0.07		-275	0.83
10	-3.66		4	0.47		109	0.06		-273	-0.07		-273	0.82
12	-3.75		6	0.47		110	0.05		-272	-0.07		-272	0.84
13	-3.75		7	0.47		112	0.04		-270	-0.07		-270	0.81
15	-3.75		9	0.42		113	0		-269	-0.07		-269	0.8
16	-3.75		10	0.38		115	-0.02		-267	-0.07		-267	0.8
18	-3.75		12	0.38		116	-0.03		-266	-0.07		-266	0.8
20	-3.89		13	0.33		118	-0.03		-264	-0.07		-264	0.8
21	-3.89		15	0.33		120	-0.03		-263	-0.07		-263	0.8
23	-3.89		16	0.33		121	-0.02		-261	-0.07		-261	0.8
24	-3.89		18	0.33		123	-0.02		-260	-0.07		-260	0.8
26	-3.89		20	0.33		124	-0.02		-258	-0.07		-258	0.8
27	-3.89		21	0.33		126	-0.02		-256	-0.07		-256	0.81
29	-3.89		23	0.47		127	-0.01		-255	-0.07		-255	0.81
30	-3.89		24	0.52		129	-0.01		-253	-0.07		-253	0.8
32	-3.89		26	0.52		130	-0.01		-252	-0.07		-252	0.82
33	-3.85		27	0.56		132	-0.01		-250	-0.07		-250	0.82
35	-3.85		29	0.56		133	-0.01		-249	-0.07		-249	0.82
36	-3.85		30	0.56		135	-0.01		-247	-0.07		-247	0.82
38	-3.71		32	0.56		136	-0.01		-246	-0.07		-246	0.82
40	-3.61		33	0.56		138	-0.01		-244	-0.07		-244	0.79
41	-3.61		35	0.56		140	-0.01		-243	-0.07		-243	0.8
43	-3.57		36	0.56		141	-0.02		-241	-0.07		-241	0.8
44	-3.52		38	0.52		143	0		-240	-0.07		-240	0.8
46	-3.28		40	0.47		144	0		-238	-0.07		-238	0.74
47	-3.14		41	0.42		146	0		-236	-0.07		-236	0.74
49	-3.14		43	0.38		147	0		-235	-0.07		-235	0.74
50	-3.1		44	0.47		149	0.01		-233	-0.07		-233	0.74
52	-2.72		46	0.47		150	0.02		-232	-0.07		-232	0.72
53	-2.63		47	0.42		152	0.02		-230	-0.07		-230	0.71
55	-2.63		49	0.42		153	0		-229	-0.07		-229	0.71
56	-2.58		50	0.47		155	-0.02		-227	-0.07		-227	0.71
58	-2.44		52	0.66		156	-0.02		-226	-0.07		-226	0.71
60	-2.25		53	0.7		158	-0.02		-224	-0.07		-224	0.71
61	-2.25		55	0.7		160	-0.02		-223	-0.07		-223	0.69
63	-2.25		56	0.75		161	-0.01		-221	-0.07		-221	0.7
64	-2.16		58	0.7		163	-0.01		-220	-0.07		-220	0.7
66	-1.97		60	0.56		164	-0.01		-218	-0.07		-218	0.69
67	-1.97		61	0.52		166	-0.01		-216	-0.07		-216	0.69
69	-1.97		63	0.52		167	-0.01		-215	-0.07		-215	0.68
70	-1.69		64	0.61		169	-0.01		-213	-0.07		-213	0.68
72	-1.6		66	0.66		170	-0.02		-212	-0.07		-212	0.68
73	-1.45		67	0.66		172	-0.02		-210	-0.07		-210	0.68
75	-1.45		69	0.66		173	-0.02		-209	-0.07		-209	0.68
76	-1.41		70	0.94		175	-0.03		-207	-0.07		-207	0.68
78	-0.75		72	0.89		176	-0.03		-206	-0.07		-206	0.68
80	-0.66		73	0.84		178	-0.03		-204	-0.07		-204	0.67
81	-0.61		75	0.89		180	-0.03		-203	-0.07		-203	0.67
83	-0.56		76	0.84		181	-0.03		-201	-0.07		-201	0.66
84	-0.19		78	0.94		183	-0.03		-200	-0.07		-200	0.65
86	0.23		80	0.94		184	-0.03		-198	-0.07		-198	0.64
87	0.33		81	0.89		186	0		-196	-0.07		-196	0.64
89	0.38		83	0.8		187	0.02		-195	-0.07		-195	0.64
90	0.42		84	1.08		189	0		-193	-0.07		-193	0.63
92	0.8		86	0.7		190	0		-192	-0.07		-192	0.62
93	0.84		87	0.75		192	0		-190	-0.07		-190	0.63
95	0.94		89	0.84		193	0		-189	-0.07		-189	0.63
96	0.99		90	0.84		195	0		-187	-0.07		-187	0.62
98	1.08		92	0.56		196	0		-186	-0.07		-186	0.62
100	1.13		93	0.56		198	0		-184	-0.07		-184	0.61
101	1.22		95	0.56		200	0		-183	-0.07		-183	0.61
103	1.27		96	0.52					-181	-0.07		-181	0.61
104	1.36		98	0.52					-180	-0.07		-180	0.6
106	1.41		100	0.47					-178	-0.07		-178	0.6
107	1.5		101	0.42					-176	-0.07		-176	0.6
109	1.55		103	0.42					-175	-0.07		-175	0.59
110	1.55		104	0.42					-173	-0.07		-173	0.56
112	1.6		106	0.47					-172	-0.07		-172	0.55
113	1.6		107	0.47					-170	-0.07		-170	0.55
115	1.6		109	0.52					-169	-0.07		-169	0.56
116	1.5		110	0.56					-167	-0.07		-167	0.5
118	1.41		112	0.61					-166	-0.07		-166	0.5
120	1.45		113	0.61					-164	-0.07		-164	0.5
121	1.5		115	0.56					-163	-0.07		-163	0.5
123	1.55		116	0.52					-161	-0.07		-161	0.49
124	1.6		118	0.42					-160	-0.07		-160	0.51
126	1.69		120	0.42					-158	-0.07		-158	0.51
127	1.74		121	0.42					-156	-0.07		-156	0.51
129	1.83		123	0.47					-155	-0.07		-155	0.52
130	1.88		124	0.52					-153	-0.07		-153	0.53
132	1.92		126	0.47					-152	-0.07		-152	0.55
133	1.97		127	0.42					-150	-0.07		-150	0.55
135	2.02		129	0.42					-149	-0.07		-149	0.55
136	2.06		130	0.42					-147	-0.07		-147	0.55
138	2.11		132	0.42					-146	-0.07		-146	0.55
140	2.16		133	0.47					-144	-0.07		-144	0.55
141	2.21		135	0.47					-143	-0.07		-143	0.55
143	2.21		136	0.47					-141	-0.06		-141	0.51
144	2.16		138	0.52					-140	-0.07		-140	0.5
146	2.11		140	0.52					-138	-0.08		-138	0.52
147	2.11		141	0.52					-136	-0.08		-136	0.52
149	1.92		143	0.56					-135	-0.08		-135	0.5
150	1.74		144	0.61					-133	-0.08		-133	0.5
152	1.69		146	0.61					-132	-0.08		-132	0.5
153	1.64		147	0.61					-130	-0.08		-130	0.5
155	1.45		149	0.66					-129	-0.08		-129	0.5
156	1.27		150	0.47					-127	-0.08		-127	0.5
158	1.22		152	0.47					-126	-0.08		-126	0.5
160	1.17		153	0.47					-124	-0.08		-124	0.5
161	1.13		155	0.66					-123	-0.08		-123	0.5
163	0.75		156	0.61					-121	-0.08		-121	0.5
164	0.75		158	0.66					-120	-0.08		-120	0.5
166	0.75		160	0.66					-118	-0.08		-118	0.52
167	0.75		161	0.7					-116	-0.08		-116	0.54
169	0.8		163	0.56					-115	-0.08		-115	0.55
170	0.8		164	0.56					-113	-0.08		-113	0.56
172	0.8		166	0.61					-112	-0.08		-112	0.55
173	0.8		167	0.61					-110	-0.07		-110	0.56
175	0.89		169	0.7					-109	-0.07		-109	0.56
176	0.89		170	0.7					-107	-0.07		-107	0.56
178	0.89		172	0.7					-106	-0.06		-106	0.56
180	0.89		173	0.7					-104	-0.07		-104	0.55
181	0.8		175	0.61					-103	-0.07		-103	0.52
183	0.7		176	0.61					-101	-0.07		-101	0.56
184	0.7		178	0.66					-100	-0.07		-100	0.51
186	0.66		180	0.7					-98	-0.07		-98	0.52
187	0.23		181	0.75					-96	-0.07		-96	0.47
189	0.09		183	0.75					-95	-0.07		-95	0.47
190	0.05		184	0.7					-93	-0.07		-93	0.46
192	0.05		186	0.7					-92	-0.07		-92	0.46
193	0		187	1.08					-90	-0.07		-90	0.29
195	0		189	0.94					-89	-0.07		-89	0.29
196	0		190	0.89					-87	-0.07		-87	0.29
198	0		192	0.84					-86	-0.07		-86	0.32
200	0		193	0.75					-84	-0.06		-84	0.45
			195	0.23					-83	-0.06		-83	0.45
			196	0.19					-81	-0.05		-81	0.45
			198	0					-80	-0.05		-80	0.45
			200	0					-78	-0.04		-78	0.45
									-76	-0.04		-76	0.43
									-75	-0.04		-75	0.43
									-73	-0.04		-73	0.44
									-72	-0.04		-72	0.43
									-70	-0.03		-70	0.44
									-69	-0.02		-69	0.44
									-67	-0.03		-67	0.43
									-66	-0.01		-66	0.43
									-64	-0.02		-64	0.44
									-63	-0.02		-63	0.42
									-61	-0.02		-61	0.43
									-60	-0.02		-60	0.41
									-58	-0.02		-58	0.41
									-56	-0.02		-56	0.37
									-55	-0.02		-55	0.36
									-53	-0.02		-53	0.38
									-52	-0.02		-52	0.24
									-50	-0.02		-50	0.25
									-49	-0.02		-49	0.26
									-47	-0.02		-47	0.21
									-46	-0.02		-46	0.16
									-44	-0.02		-44	0.13
									-43	-0.02		-43	0.13
									-41	-0.02		-41	0.12
									-40	-0.02		-40	0.19
									-38	-0.02		-38	0.18
									-36	-0.02		-36	0.13
									-35	-0.02		-35	0.13
									-33	-0.02		-33	0.29
									-32	-0.02		-32	0.32
									-30	-0.02		-30	0.32
									-29	-0.02		-29	0.31
									-27	-0.02		-27	0.33
									-26	-0.02		-26	0.34
									-24	-0.02		-24	0.34
									-23	-0.02		-23	0.34
									-21	-0.02		-21	0.34
									-20	-0.02		-20	0.33
									-18	-0.02		-18	0.36
									-16	-0.02		-16	0.33
									-15	-0.02		-15	0.33
									-13	-0.01		-13	0.33
									-12	-0.02		-12	0.33
									-10	-0.02		-10	0.35
									-9	-0.02		-9	0.35
									-7	-0.04		-7	0.35
									-6	-0.03		-6	0.35
									-4	-0.03		-4	0.34
									-3	-0.03		-3	0.33
									-1	-0.04		-1	0.33
									0	-0.04		0	0.33
									1	-0.04		1	0.31
									3	-0.04		3	0.33
									4	-0.04		4	0.31
									6	-0.04		6	0.31
									7	-0.04		7	0.3
									9	-0.04		9	0.3
									10	-0.04		10	0.31
									12	-0.04		12	0.31
									13	-0.04		13	0.31
									15	-0.04		15	0.31
									16	-0.04		16	0.31
									18	-0.04		18	0.31
									20	-0.05		20	0.3
									21	-0.05		21	0.3
									23	-0.05		23	0.3
									24	-0.05		24	0.29
									26	-0.05		26	0.28
									27	-0.05		27	0.29
									29	-0.05		29	0.3
									30	-0.05		30	0.29
									32	-0.05		32	0.29
									33	-0.05		33	0.39
									35	0.02		35	0.39
									36	0.03		36	0.35
									38	0.02		38	0.3
									40	0.03		40	0.3
									41	0.03		41	0.27
									43	0.03		43	0.27
									44	0.03		44	0.27
									46	0.03		46	0.24
									47	0.03		47	0.24
									49	0.03		49	0.24
									50	0.03		50	0.24
									52	0.03		52	0.23
									53	0.03		53	0.23
									55	0.03		55	0.23
									56	0.03		56	0.2
									58	0.03		58	0.2
									60	0.03		60	0.21
									61	0.03		61	0.21
									63	0.03		63	0.21
									64	0.03		64	0.2
									66	0.03		66	0.19
									67	0.03		67	0.19
									69	0.03		69	0.19
									70	0.03		70	0.19
									72	0.03		72	0.2
									73	0.04		73	0.2
									75	0.03		75	0.18
									76	0.04		76	0.18
									78	0.04		78	0.18
									80	0.04		80	0.18
									81	0.04		81	0.18
									83	0.04		83	0.18
									84	0.04		84	0.18
									86	0.05		86	0.18
									87	0.08		87	0.18
									89	0.08		89	0.18
									90	0.09		90	0.18
									92	0.09		92	0.18
									93	0.09		93	0.18
									95	0.09		95	0.18
									96	0.09		96	0.18
									98	0.09		98	0.18
									100	0.09		100	0.18
									101	0.11		101	0.19
									103	0.1		103	0.2
									104	0.1		104	0.18
									106	0.09		106	0.18
									107	0.08		107	0.18
									109	0.08		109	0.18
									110	0.08		110	0.18
									112	0.08		112	0.18
									113	0.08		113	0.18
									115	0.08		115	0.18
									116	0.08		116	0.18
									118	0.06		118	0.17
									120	0.05		120	0.17
									121	0.03		121	0.17
									123	0.03		123	0.17
									124	0.03		124	0.15
									126	0.03		126	0.18
									127	-0.05		127	0.15
									129	-0.02		129	0.25
									130	-0.06		130	0.25
									132	-0.07		132	0.25
									133	-0.07		133	0.25
									135	-0.08		135	0.26
									136	-0.08		136	0.25
									138	-0.08		138	0.25
									140	-0.08		140	0.26
									141	-0.08		141	0.24
									143	-0.08		143	0.23
									144	-0.08		144	0.21
									146	-0.08		146	0.21
									147	-0.08		147	0.2
									149	-0.08		149	0.18
									150	-0.08		150	0.18
									152	-0.08		152	0.19
									153	-0.06		153	0.15
									155	-0.06		155	0.15
									156	-0.06		156	0.15
									158	-0.02		158	0.15
									160	-0.02		160	0.15
									161	-0.02		161	0.13
									163	-0.02		163	0.11
									164	-0.01		164	0.11
									166	-0.01		166	0.1
									167	-0.01		167	0.08
									169	-0.01		169	0.08
									170	0		170	0.09
									172	0		172	0.08
									173	0		173	0.05
									175	0.01		175	0.02
									176	0.01		176	0.01
									178	0.01		178	0.02
									180	0		180	0.01
									181	0.01		181	0
									183	0.01		183	0
									184	0.02		184	0
									186	0.02		186	-0.01
									187	0.02		187	-0.01
									189	0.02		189	-0.01
									190	0.01		190	-0.01
									192	0.01		192	-0.01
									193	0		193	-0.01
									195	0		195	-0.01
									196	0		196	-0.01
									198	0		198	-0.01
									200	0		200	0

## Sheet: Fig. 4_type_As_commercial
Pressure (daPa)	Admittance (mL)		Pressure (daPa)	Admittance (mL)		Pressure (daPa)	Admittance (mL)
-106	0.01		-163	-0.01		-140	0.03
-104	0.02		-161	-0.01		-138	0.03
-103	0.02		-160	-0.01		-136	0.03
-101	0.02		-158	-0.01		-135	0.03
-100	0.03		-156	-0.01		-133	0.03
-98	0.03		-155	-0.01		-132	0.03
-96	0.03		-153	-0.01		-130	0.03
-95	0.03		-152	-0.01		-129	0.03
-93	0.03		-150	-0.01		-127	0.03
-92	0.04		-149	-0.01		-126	0.03
-90	0.04		-147	-0.01		-124	0.02
-89	0.04		-146	-0.01		-123	0.03
-87	0.04		-144	-0.01		-121	0.03
-86	0.04		-143	-0.01		-120	0.03
-84	0.05		-141	-0.01		-118	0.02
-83	0.05		-140	-0.01		-116	0.02
-81	0.05		-138	0		-115	0.02
-80	0.05		-136	0.01		-113	0.03
-78	0.06		-135	0.01		-112	0.04
-76	0.06		-133	0.01		-110	0.04
-75	0.06		-132	0.01		-109	0.05
-73	0.06		-130	0.01		-107	0.06
-72	0.06		-129	0.01		-106	0.07
-70	0.06		-127	0.01		-104	0.07
-69	0.06		-126	0.02		-103	0.07
-67	0.08		-124	0.02		-101	0.07
-66	0.09		-123	0.02		-100	0.07
-64	0.1		-121	0.02		-98	0.07
-63	0.1		-120	0.02		-96	0.07
-61	0.12		-118	0.02		-95	0.07
-60	0.12		-116	0.03		-93	0.07
-58	0.13		-115	0.03		-92	0.08
-56	0.13		-113	0.02		-90	0.08
-55	0.13		-112	0.02		-89	0.08
-53	0.13		-110	0.02		-87	0.09
-52	0.13		-109	0.02		-86	0.1
-50	0.13		-107	0.01		-84	0.1
-49	0.14		-106	0.02		-83	0.1
-47	0.14		-104	0.02		-81	0.1
-46	0.14		-103	0.02		-80	0.1
-44	0.14		-101	0.02		-78	0.11
-43	0.14		-100	0.02		-76	0.11
-41	0.15		-98	0.03		-75	0.12
-40	0.15		-96	0.03		-73	0.12
-38	0.15		-95	0.03		-72	0.13
-36	0.15		-93	0.04		-70	0.13
-35	0.16		-92	0.05		-69	0.14
-33	0.16		-90	0.05		-67	0.14
-32	0.16		-89	0.05		-66	0.14
-30	0.16		-87	0.06		-64	0.14
-29	0.16		-86	0.06		-63	0.14
-27	0.16		-84	0.06		-61	0.14
-26	0.16		-83	0.06		-60	0.14
-24	0.16		-81	0.06		-58	0.14
-23	0.16		-80	0.06		-56	0.14
-21	0.16		-78	0.07		-55	0.14
-20	0.16		-76	0.07		-53	0.14
-18	0.16		-75	0.08		-52	0.14
-16	0.17		-73	0.08		-50	0.14
-15	0.17		-72	0.08		-49	0.14
-13	0.17		-70	0.09		-47	0.14
-12	0.17		-69	0.09		-46	0.14
-10	0.17		-67	0.09		-44	0.14
-9	0.16		-66	0.1		-43	0.14
-7	0.16		-64	0.1		-41	0.14
-6	0.17		-63	0.1		-40	0.14
-4	0.17		-61	0.1		-38	0.14
-3	0.17		-60	0.11		-36	0.14
-1	0.16		-58	0.11		-35	0.15
0	0.16		-56	0.11		-33	0.15
1	0.16		-55	0.12		-32	0.15
3	0.16		-53	0.12		-30	0.15
4	0.16		-52	0.12		-29	0.14
6	0.16		-50	0.12		-27	0.14
7	0.16		-49	0.12		-26	0.14
9	0.16		-47	0.13		-24	0.14
10	0.16		-46	0.13		-23	0.14
12	0.16		-44	0.14		-21	0.14
13	0.16		-43	0.14		-20	0.13
15	0.16		-41	0.14		-18	0.13
16	0.15		-40	0.14		-16	0.12
18	0.14		-38	0.15		-15	0.12
20	0.14		-36	0.16		-13	0.11
21	0.13		-35	0.16		-12	0.11
23	0.13		-33	0.17		-10	0.1
24	0.13		-32	0.17		-9	0.09
26	0.13		-30	0.17		-7	0.08
27	0.13		-29	0.17		-6	0.08
29	0.13		-27	0.17		-4	0.08
30	0.13		-26	0.18		-3	0.07
32	0.13		-24	0.18		-1	0.07
33	0.12		-23	0.19		0	0.07
35	0.12		-21	0.19		1	0.07
36	0.13		-20	0.19		3	0.07
38	0.12		-18	0.19		4	0.07
40	0.12		-16	0.2		6	0.07
41	0.12		-15	0.2		7	0.07
43	0.12		-13	0.21		9	0.07
44	0.11		-12	0.21		10	0.07
46	0.11		-10	0.21		12	0.07
47	0.11		-9	0.21		13	0.07
49	0.11		-7	0.22		15	0.07
50	0.11		-6	0.23		16	0.06
52	0.11		-4	0.23		18	0.06
53	0.1		-3	0.23		20	0.04
55	0.1		-1	0.23		21	0.03
56	0.09		0	0.23		23	0.03
58	0.09		1	0.23		24	0.03
60	0.09		3	0.23		26	0.03
61	0.09		4	0.23		27	0.03
63	0.09		6	0.23		29	0.03
64	0.09		7	0.23		30	0.03
66	0.08		9	0.23		32	0.03
67	0.08		10	0.23		33	0.03
69	0.07		12	0.23		35	0.03
70	0.07		13	0.23		36	0.03
72	0.06		15	0.23		38	0.03
73	0.06		16	0.23		40	0.03
75	0.06		18	0.22		41	0.03
76	0.06		20	0.22		43	0.03
78	0.06		21	0.21		44	0.03
80	0.06		23	0.21		46	0.03
81	0.06		24	0.21		47	0.03
83	0.06		26	0.2		49	0.03
84	0.06		27	0.2		50	0.03
86	0.06		29	0.19		52	0.03
87	0.06		30	0.19		53	0.03
89	0.06		32	0.19		55	0.03
90	0.06		33	0.18		56	0.03
92	0.06		35	0.18		58	0.03
93	0.06		36	0.18		60	0.03
95	0.06		38	0.18		61	0.03
96	0.06		40	0.17		63	0.03
98	0.06		41	0.17		64	0.03
100	0.08		43	0.17		66	0.03
101	0.08		44	0.16		67	0.03
103	0.08		46	0.16		69	0.03
104	0.07		47	0.15		70	0.03
106	0.07		49	0.14		72	0.03
107	0.06		50	0.14		73	0.03
109	0.06		52	0.13		75	0.03
110	0.05		53	0.13		76	0.04
112	0.05		55	0.13		78	0.04
113	0.04		56	0.13		80	0.04
115	0.04		58	0.12		81	0.04
116	0.04		60	0.12		83	0.04
118	0.04		61	0.12		84	0.04
120	0.05		63	0.11		86	0.04
121	0.05		64	0.11		87	0.04
123	0.04		66	0.11		89	0.04
124	0.04		67	0.11		90	0.04
126	0.04		69	0.1		92	0.04
127	0.05		70	0.1		93	0.03
129	0.05		72	0.09		95	0.04
130	0.05		73	0.09		96	0.04
132	0.05		75	0.09		98	0.04
133	0.06		76	0.08		100	0.04
135	0.06		78	0.08		101	0.03
136	0.06		80	0.08		103	0.03
138	0.06		81	0.08		104	0.03
140	0.06		83	0.08		106	0.03
141	0.06		84	0.08		107	0.03
143	0.06		86	0.07		109	0.03
144	0.06		87	0.07		110	0.03
146	0.06		89	0.07		112	0.04
147	0.06		90	0.07		113	0.04
149	0.06		92	0.06		115	0.04
150	0.06		93	0.06		116	0.04
152	0.06		95	0.06		118	0.03
153	0.06		96	0.06		120	0.03
155	0.06		98	0.05		121	0.03
156	0.06		100	0.05		123	0.03
158	0.06		101	0.05		124	0.03
160	0.06		103	0.05		126	0.03
161	0.06		104	0.05		127	0.04
163	0.06		106	0.05		129	0.03
164	0.05		107	0.05		130	0.03
166	0.05		109	0.05		132	0.03
167	0.05		110	0.04		133	0.03
169	0.04		112	0.04		135	0.02
170	0.04		113	0.04		136	0.02
172	0.04		115	0.04		138	0.01
173	0.04		116	0.04		140	0.01
175	0.04		118	0.04		141	0
176	0.03		120	0.04		143	0
178	0.03		121	0.04		144	0
180	0.03		123	0.04		146	0
181	0.02		124	0.03		147	0
183	0.02		126	0.03		149	0
184	0.02		127	0.03		150	-0.01
186	0.02		129	0.03		152	-0.01
187	0.02		130	0.03		153	-0.01
189	0.02		132	0.03		155	-0.01
190	0.02		133	0.03		156	-0.01
192	0.02		135	0.03		158	-0.01
193	0.02		136	0.03		160	-0.01
195	0.01		138	0.02		161	-0.02
196	0.01		140	0.02		163	-0.02
198	0.01		141	0.02		164	-0.01
200	0		143	0.02		166	-0.01
			144	0.02		167	-0.01
			146	0.02		169	-0.01
			147	0.02		170	-0.01
			149	0.02		172	-0.01
			150	0.02		173	-0.01
			152	0.02		175	-0.01
			153	0.02		176	-0.01
			155	0.01		178	-0.01
			156	0.01		180	-0.01
			158	0.01		181	-0.01
			160	0.01		183	-0.01
			161	0.01		184	-0.01
			163	0.01		186	0
			164	0.01		187	0
			166	0.01		189	0.01
			167	0.01		190	0.01
			169	0.01		192	0.01
			170	0.01		193	0.01
			172	0.01		195	0.01
			173	0.01		196	0.01
			175	0.01		198	0
			176	0.01		200	0
			178	0.01
			180	0.01
			181	0.01
			183	0.01
			184	0
			186	0
			187	0
			189	-0.01
			190	-0.01
			192	-0.01
			193	-0.01
			195	-0.01
			196	0
			198	0
			200	0

## Sheet: Fig. 4_type_Ad_C_commercial
Pressure (daPa)	Admittance (mL)		Pressure (daPa)	Admittance (mL)
-221	-0.07		-353	-0.01
-220	-0.05		-350	-0.01
-218	-0.05		-347	-0.01
-217	-0.03		-344	0
-215	-0.02		-341	0
-214	-0.02		-338	0.01
-212	-0.01		-335	0.01
-211	-0.01		-332	0.01
-209	0		-329	0.01
-208	0		-326	0.01
-206	0		-323	0.01
-205	0		-320	0.02
-203	0		-316	0.02
-202	0		-313	0.03
-200	0		-310	0.04
-198	0		-307	0.05
-197	0		-304	0.05
-195	0		-301	0.06
-194	0		-298	0.06
-192	0		-295	0.07
-191	0		-292	0.07
-189	0		-289	0.07
-188	0		-286	0.07
-186	0		-283	0.09
-185	0		-280	0.09
-183	0		-276	0.1
-182	0		-273	0.11
-180	0		-270	0.12
-179	0		-267	0.13
-177	0		-264	0.13
-176	0		-261	0.13
-174	0		-258	0.15
-173	0		-255	0.16
-171	0		-252	0.17
-170	0		-249	0.17
-168	0		-246	0.18
-167	0		-243	0.19
-165	0		-240	0.2
-163	0		-236	0.21
-162	0		-233	0.21
-160	0		-230	0.21
-159	0		-227	0.21
-157	0		-224	0.22
-156	0		-221	0.22
-154	0		-218	0.24
-153	0.01		-215	0.24
-151	0.02		-212	0.24
-150	0.03		-209	0.24
-148	0.04		-206	0.24
-147	0.05		-203	0.24
-145	0.06		-200	0.22
-144	0.07		-196	0.21
-142	0.07		-193	0.21
-141	0.08		-190	0.2
-139	0.08		-187	0.2
-138	0.08		-184	0.19
-136	0.08		-181	0.19
-135	0.08		-178	0.19
-133	0.09		-175	0.19
-131	0.09		-172	0.19
-130	0.11		-169	0.18
-128	0.11		-166	0.18
-127	0.11		-163	0.17
-125	0.11		-160	0.15
-124	0.12		-156	0.15
-122	0.12		-153	0.14
-121	0.13		-150	0.14
-119	0.13		-147	0.13
-118	0.14		-144	0.13
-116	0.15		-141	0.13
-115	0.15		-138	0.13
-113	0.15		-135	0.13
-112	0.15		-132	0.13
-110	0.15		-129	0.12
-109	0.15		-126	0.11
-107	0.15		-123	0.1
-106	0.15		-120	0.1
-104	0.15		-116	0.09
-103	0.16		-113	0.09
-101	0.17		-110	0.09
-100	0.18		-107	0.09
-98	0.19		-104	0.09
-96	0.2		-101	0.09
-95	0.21		-98	0.09
-93	0.22		-95	0.09
-92	0.23		-92	0.09
-90	0.23		-89	0.09
-89	0.24		-86	0.07
-87	0.25		-83	0.06
-86	0.26		-80	0.05
-84	0.27		-76	0.04
-83	0.28		-73	0.04
-81	0.29		-70	0.04
-80	0.3		-67	0.03
-78	0.31		-64	0.03
-77	0.32		-61	0.03
-75	0.33		-58	0.03
-74	0.34		-55	0.03
-72	0.35		-52	0.03
-71	0.36		-49	0.03
-69	0.37		-46	0.03
-68	0.38		-43	0.03
-66	0.38		-40	0.03
-64	0.41		-36	0.03
-63	0.43		-33	0.03
-61	0.45		-30	0.02
-60	0.46		-27	0.02
-58	0.47		-24	0.02
-57	0.48		-21	0.02
-55	0.49		-18	0.02
-54	0.5		-15	0.02
-52	0.51		-12	0.02
-51	0.52		-9	0.02
-49	0.53		-6	0.02
-48	0.53		-3	0.02
-46	0.54		0	0.02
-45	0.55		3	0.02
-43	0.56		6	0.02
-42	0.57		9	0.02
-40	0.59		12	0.02
-39	0.62		15	0.02
-37	0.68		18	0.02
-36	0.69		21	0.02
-34	0.7		24	0.02
-32	0.71		27	0.02
-31	0.72		30	0.02
-29	0.77		33	0.02
-28	0.78		36	0.02
-26	0.79		40	0.02
-25	0.8		43	0.02
-23	0.81		46	0.02
-22	0.82		49	0.02
-20	0.84		52	0.02
-19	0.86		55	0.01
-17	1.31		58	0.01
-16	1.33		61	0
-14	1.36		64	0
-13	1.38		67	0
-11	1.61		70	0
-10	1.63		73	0
-8	1.65		76	0
-7	1.67		80	0.02
-5	1.7		83	0.02
-4	1.71		86	0.02
-2	1.72		89	0.02
-1	1.73		92	0.02
0	1.73		95	0.02
2	1.73		98	0.02
3	1.73		101	0.03
5	1.73		104	0.02
6	1.71		107	0.01
8	1.7		110	0.01
9	1.19		113	0
11	1.15		116	0
12	1.12		120	0
14	1.07		123	0
15	0.72		126	0
17	0.71		129	0
18	0.7		132	0
20	0.69		135	0
21	0.68		138	0
23	0.66		141	0
24	0.64		144	0
26	0.62		147	0
27	0.59		150	0
29	0.55		153	0
30	0.54		156	0
32	0.54		160	0
34	0.51		163	0
35	0.48		166	0
37	0.47		169	0
38	0.46		172	0
40	0.45		175	0
41	0.38		178	0
43	0.36		181	0
44	0.35		184	0
46	0.34		187	0
47	0.29		190	0
49	0.28		193	0
50	0.27		196	0
52	0.26		200	0
53	0.25
55	0.24
56	0.23
58	0.23
59	0.22
61	0.21
62	0.21
64	0.2
65	0.2
67	0.2
69	0.2
70	0.19
72	0.19
73	0.18
75	0.18
76	0.17
78	0.17
79	0.16
81	0.16
82	0.15
84	0.14
85	0.13
87	0.12
88	0.12
90	0.12
91	0.12
93	0.12
94	0.12
96	0.12
97	0.12
99	0.12
101	0.12
102	0.12
104	0.12
105	0.12
107	0.11
108	0.1
110	0.1
111	0.09
113	0.08
114	0.08
116	0.08
117	0.08
119	0.08
120	0.08
122	0.08
123	0.08
125	0.08
126	0.08
128	0.07
129	0.06
131	0.06
132	0.05
134	0.04
136	0.04
137	0.04
139	0.04
140	0.04
142	0.04
143	0.04
145	0.04
146	0.03
148	0.02
149	0.02
151	0.01
152	0.01
154	0
155	0
157	0
158	0
160	0.01
161	0.01
163	0.01
164	0.01
166	0.01
168	0.01
169	0.01
171	0.01
172	0.01
174	0.01
175	0.01
177	0.01
178	0.01
180	0.01
181	0.01
183	0.01
184	0.01
186	0.01
187	0.01
189	0.01
190	0.01
192	0.01
193	0.01
195	0.01
196	0.01
198	0
200	0

## Sheet: Fig. 5a
Clinic peak admittance (mL)	Smartphone peak admittance (mL)
0.52	0.78541
0.41	0.49
0.28	0.501409
0.44	0.37
0.5	0.58
0.5	0.49
0.4	0.53
0.28	0.39
0.41	0.51
0.3	0.33
0.5	0.62
0.7	0.78
0.77	0.74
0.56	0.65
0.9	0.77
0.7	0.56
1.3	1.21
0.9	0.95
0.5	0.6
0.67	0.68
0.94	0.75
0.3	0.39
0.7	0.67
0.7	0.83
0.3	0.43
0.5	0.62
0.8	0.71
0.6	0.64
0.6	0.54
1	0.96
0.7	0.65
0.9	1.08
0.2	0.29
0.3	0.07
0.3	0.18
0.3	0.33
0.5	0.36
0.5	0.43
0.3	0.25
0.3	0.29
1.7	1.18
0.14	0.32
0.2	0.31
0.12	0.38
0.24	0.25

## Sheet: Fig. 5b
Mean of peak admittance measurements (mL)	Difference of peak admittance measurements (mL)
0.652705	-0.26541
0.45	-0.08
0.390704	-0.221409
0.405	0.07
0.54	-0.08
0.495	0.01
0.465	-0.13
0.335	-0.11
0.46	-0.1
0.315	-0.03
0.56	-0.12
0.74	-0.08
0.755	0.03
0.605	-0.09
0.835	0.13
0.63	0.14
1.255	0.09
0.925	-0.05
0.55	-0.1
0.675	-0.01
0.845	0.19
0.345	-0.09
0.685	0.03
0.765	-0.13
0.365	-0.13
0.56	-0.12
0.755	0.09
0.62	-0.04
0.57	0.06
0.98	0.04
0.675	0.05
0.99	-0.18
0.245	-0.09
0.185	0.23
0.24	0.12
0.315	-0.03
0.43	0.14
0.465	0.07
0.275	0.05
0.295	0.01
1.44	0.52
0.23	-0.18
0.255	-0.11
0.25	-0.26
0.245	-0.01

[truncated: 8 more sheets: Fig. 5c, Fig. 5d, Fig. 5e, Fig. 5f, Fig. 6a, Fig. 6b, Fig. 6c, Fig. 6d]
